# Supplementary material for: Understanding the Variability of Peanut‐Oral Immunotherapy Responses by Multi‐Omics Profiling of Immune Cells
Source: Allergy. 2025 Jul 22;80(12):3342–58. doi: 10.1111/all.16627 (PMC12666752; doi:10.1111/all.16627)
Supplement: Supplementary file 1 — Table S1–S31 [file ALL-80-3342-s001.xlsx]

## Sheet: S1 Baseline characteristics
Table S1. Baseline characteristics of study participants.
	Complete responders (n = 16)	Incomplete responders (n = 22)	P-value	Verum (n = 38)	Placebo (n = 22)	P-value
Age (years), median [IQR]	5.5 [4 - 10]	6 [4 - 8]	0.71	6 [4 - 9.75]	7 [4 - 10]	0.73
Sex, male, n (%)	10 (62.5)	12 (54.55)	0.87	22 (57.89)	15 (68.18)	0.6
Weight (kg), median [IQR]	20.8 [18.35 - 35.6]	22 [18.6 - 29.5]	0.785	21.95 [18.58 - 32.28]	22.2 [18.2 - 31.02]	0.84
Positive family history of atopy, n (%)	15 (93.8)	20 (90.9)	1	35 (92.1)	20 (90.9)	1
Asthma/increased airway reactiviy, n (%)	5 (31.25)	12 (54.55)	0.27	17 (44.74)	12 (54.55)	0.64
Atopic dermatitis, n (%)	11 (68.75)	13 (59.09)	0.79	24 (63.16)	15 (68.18)	0.91
Allergic rhinitis, n (%)	7 (43.75)	9 (40.91)	1	16 (42.11)	12 (54.55)	0.5
Other systemic food allergies, n (%)	10 (62.5)	15 (68.18)	0.985	25 (65.79)	18 (81.82)	0.3
Eliciting dose (mg), median [IQR]	300 [30 - 475]	20 [10 - 82.5]	0.002401	30 [10 - 300]	20 [10 - 100]	0.19
Cumulative dose (mg, median [IQR]	543 [43 - 793]	28 [13 - 118]		43 [13 - 543]	43 [13 - 143]
Dose during maintenance phase (mg), median [IQR] *	237.5 [125 - 250]	125 [46.25 -125]	0.006156
Duration of the maintenance phase (days), median [IQR]	70.5 [61.75 - 83.25]	61 [59.25 - 79]	0.1423
Continuous and discrete numerical variables are reported as median and interquartile range [25% - 75%]. Categorical variables are shown as counts and percentages. P-values were calculated using the Wilcoxon rank-sum test with continuity correction for continuous and discrete numerical variables and the chi-squared test for categorical variables. *Dose during maintenance phase is significantly cor…

## Sheet: S2 DEG all samples
Table S2. Differentially expressed genes (DEGs) from the primary analysis. Top 200 differentially expressed genes (DEGs) associated with (i) complete vs. incomplete responders and (ii) quantitative improvement during OIT, identified from PBMCs cultured for 48 h under three conditions: medium only (left; blue), peanut extract (middle; orange), and phytohaemagglutinin (PHA; right; pink). Adjusted p…
Primary analysis - unstimulated PBMCs														Primary analysis - peanut-stimulated PBMCs														Primary analysis - phytohaemagglutinin (PHA)-stimulated PBMCs
Complete responders vs. Incomplete responders							Improvement during OIT (delta change)							Complete responders vs. Incomplete responders							Improvement during OIT (delta change)							Complete responders vs. Incomplete responders							Improvement during OIT (delta change)
Gene	base Mean	log2 Fold Change	lfcSE	stat	P-value	adjusted P-value	Gene	base Mean	log2 Fold Change	lfcSE	stat	P-value	adjusted P-value	Gene	base Mean	log2 Fold Change	lfcSE	stat	P-value	adjusted P-value	Gene	base Mean	log2 Fold Change	lfcSE	stat	P-value	adjusted P-value	Gene	base Mean	log2 Fold Change	lfcSE	stat	P-value	adjusted P-value	Gene	base Mean	log2 Fold Change	lfcSE	stat	P-value	adjusted P-value
SETBP1	506.821	-0.08994	0.080525	38.9423	3.5e-09	3.12e-05	FBN2	193.437	0.632125	0.128134	40.2095	1.86e-09	2.2e-05	ELOVL1	3725.56	0.019246	0.05863	44.6098	2.06e-10	3.09e-06	ARF1	17221.4	-0.04317	0.024176	35.3523	2.11e-08	0.000283	IL17RC	71.9439	-0.440661	0.160695	31.9122	1.17586e-07	0.00176908	TMEM179B	1062.65	-0.0269116	0.0284822	34.4334	3.3334e-08	0.00029908
CD24	643.881	-0.37167	0.162633	32.7642	7.68e-08	0.000343	IGKJ1	45.5496	0.142061	0.076462	32.5757	8.44e-08	NA	MRC2	371.969	-0.46125	0.17093	31.818	1.23e-07	0.000927	MRC2	371.969	-0.28938	0.085483	33.9835	4.17e-08	0.000283	ME3	122.993	0.556264	0.192103	26.5105	1.75109e-06	0.0131726	ME3	122.993	0.278796	0.0886749	34.0809	3.9758e-08	0.00029908
FBN2	193.437	1.11303	0.261043	32.1134	1.06e-07	NA	SBK1	2394.05	-0.20917	0.053509	26.8501	1.48e-06	0.008745	HSPG2	1557.61	-0.81304	0.198302	30.0957	2.92e-07	0.001122	GOLPH3	3565.97	0.025723	0.026439	33.2169	6.12e-08	0.000283	KLF10	3820.56	-0.333018	0.137086	24.1847	5.60217e-06	0.0280949	IL17RC	71.9439	-0.223268	0.0819322	28.7917	5.59713e-07	0.00280696
PLXNA4	285.727	-0.42972	0.141372	29.978	3.09e-07	NA	CAMK2D	2196.82	-0.07363	0.032065	25.1863	3.4e-06	0.009054	SLC25A11	2400.15	-0.02517	0.065371	30.0498	2.98e-07	0.001122	DERL1	4406.14	-0.00453	0.023479	32.4463	9e-08	0.000312	LRPAP1	2798.64	-0.115933	0.0749154	23.0339	9.95984e-06	0.0374615	CC2D1B	1905.25	0.0296323	0.0291793	25.0721	3.59473e-06	0.0135207
COBLL1	542.63	-0.13272	0.111073	28.1521	7.71e-07	0.002291	PLXNA4	285.727	-0.16557	0.07551	25.0995	3.55e-06	0.009054	IGHE	468.199	-1.78007	0.387113	29.5617	3.81e-07	0.001146	GSTP1	7890.84	-0.03188	0.034086	30.997	1.86e-07	0.000454	PPFIBP1	487.021	0.444395	0.129666	21.2003	2.49128e-05	0.0634414	COL5A2	49.5751	-0.465444	0.124149	24.1523	5.69366e-06	0.0171322
BBS2	2630.68	-0.1968	0.056079	26.2558	1.99e-06	0.004435	UGT8	106.745	-0.18249	0.086828	24.9483	3.82e-06	0.009054	MAPKAPK3	5915.56	-0.04666	0.061833	28.3002	7.16e-07	0.001662	BSG	9464.15	-0.07219	0.036609	30.8897	1.96e-07	0.000454	CLEC16A	2256.49	0.120696	0.0891845	21.1694	2.53007e-05	0.0634414	CHD8	7168.06	0.0503766	0.0401362	23.5819	7.57279e-06	0.0189888
TMEM18	1317.72	-0.15378	0.043864	24.9104	3.9e-06	0.006953	BBS2	2630.68	-0.10351	0.029039	23.177	9.27e-06	0.013175	PLXNA4	377.744	-0.48519	0.143156	28.1456	7.73e-07	0.001662	PPP1CA	8297.45	-0.0307	0.02712	30.5282	2.35e-07	0.000466	KRT17P6	9.91028	1.35105	0.507953	20.2922	3.92289e-05	0.0780337	DBNDD1	135.695	0.109956	0.155932	22.9039	1.06287e-05	0.0228442
DMXL2	7235.78	-0.16782	0.119889	23.1923	9.2e-06	0.01284	PRICKLE1	269.603	-0.07837	0.077231	22.9991	1.01e-05	0.013175	SLC47A1	153.408	-1.01097	0.303711	27.0873	1.31e-06	0.002253	SOD2	15887.6	0.05242	0.098391	28.0526	8.1e-07	0.001291	C20orf204	137.705	0.993023	0.384527	20.1737	4.16227e-05	0.0780337	SNRNP200	22167.3	0.0229213	0.0403554	22.3297	1.41636e-05	0.0241735
PFN1	27982.4	0.139677	0.069391	23.0106	1.01e-05	0.01284	VTI1B	2910.26	-0.06325	0.027405	22.9442	1.04e-05	0.013175	SURF4	9898.41	-0.07738	0.04892	27.0344	1.35e-06	0.002253	IGHE	468.199	-0.8612	0.191081	27.9872	8.37e-07	0.001291	PEX6	1810.61	0.409415	0.195158	19.9444	4.66802e-05	0.0780337	MYRF	306.973	0.105968	0.131307	22.2881	1.44607e-05	0.0241735
TRBV30	225.646	-0.41288	0.140163	22.376	1.38e-05	NA	CD247	13990.5	-0.12068	0.029597	22.8168	1.11e-05	0.013175	ZC3HAV1L	182.911	-0.96354	0.232819	25.9066	2.37e-06	0.003514	CHCHD10	1063.66	-0.14159	0.071664	27.1931	1.24e-06	0.001728	OSGIN1	67.5316	0.338802	0.136644	19.708	5.25356e-05	0.0790398	KLF10	3820.56	-0.167455	0.0698168	21.603	2.03688e-05	0.0306449
PNP	2658.08	0.271826	0.072009	20.6267	3.32e-05	0.037004	MEAK7	804.401	-0.32365	0.072525	22.8116	1.11e-05	0.013175	TMBIM1	7976.81	0.093965	0.059659	25.744	2.57e-06	0.003514	UQCRC1	5812.82	-0.06922	0.038487	26.9367	1.42e-06	0.001785	HOMER2	591.692	0.325148	0.205019	19.3042	6.42896e-05	0.0819951	PPFIBP1	487.021	0.218757	0.0638261	20.762	3.10163e-05	0.0399791
FYN	15811.7	-0.02921	0.054218	20.1672	4.18e-05	0.041387	ATG9B	957.761	-0.1792	0.051567	22.3779	1.38e-05	0.014878	MAL	8167.95	-0.60944	0.189589	24.8874	3.94e-06	0.004943	EPB41L3	8302.36	0.081192	0.102885	26.4736	1.78e-06	0.001982	ADGRG1	688.536	-0.191256	0.228994	19.1214	7.04422e-05	0.0819951	ADARB1	2156.95	0.0687781	0.0451262	20.5946	3.3724e-05	0.0399791
HIVEP3	989.883	0.146811	0.110851	19.5642	5.65e-05	0.044101	PI3	198.073	0.274423	0.340892	21.8035	1.84e-05	0.016928	MRFAP1	6675.52	0.02448	0.04676	24.041	6.02e-06	0.006967	MAL	8167.95	-0.31807	0.091312	26.3937	1.86e-06	0.001982	CHD8	7168.06	0.107034	0.0823345	19.1099	7.08498e-05	0.0819951	MZB1	752.082	0.1146	0.112074	20.5465	3.45449e-05	0.0399791
JAM3	853.742	-0.58277	0.146841	19.4684	5.92e-05	0.044101	LOXL1-AS1	293.359	-0.11148	0.040479	21.7371	1.9e-05	0.016928	FBN2	169.304	0.863278	0.337832	23.6669	7.26e-06	0.007794	ATG9B	850.859	-0.19368	0.051034	25.0252	3.68e-06	0.003648	HTT	9158.14	0.187213	0.121826	18.5687	9.28652e-05	0.0973955	THBS1	10118.9	1.05631	0.258386	19.8184	4.97158e-05	0.0534267
MEAK7	804.401	-0.55483	0.142108	19.4648	5.93e-05	0.044101	NOL11	2426.56	-0.01751	0.031209	21.5103	2.13e-05	0.016928	CHST11	6380.4	-0.10743	0.073212	23.5046	7.87e-06	0.007794	SLC47A1	153.408	-0.50061	0.148424	24.6677	4.4e-06	0.004071	RPL10P6	269.482	-2.88992	0.731099	18.3214	0.000105088	0.0973955	PEG10	247.014	0.291205	0.143029	19.3607	6.24999e-05	0.0573497
CARMIL1	472.202	0.555482	0.154545	19.1729	6.87e-05	0.046721	GTF2H2	167.733	0.516154	0.150415	21.4592	2.19e-05	0.016928	ATG9B	850.859	-0.40005	0.104948	23.4014	8.29e-06	0.007794	GTF2F1	3991.54	-0.02322	0.024	24.3467	5.17e-06	0.004482	PI4KA	5652.45	0.0744767	0.0891887	18.2632	0.000108193	0.0973955	POU2AF1	3668.27	0.0552811	0.0895374	19.3297	6.3477e-05	0.0573497
RPL7	46977.5	0.017644	0.061498	18.927	7.76e-05	0.046721	NCKIPSD	2242.76	-0.24157	0.058473	21.3704	2.29e-05	0.016928	GPR15	201.416	0.33615	0.176045	23.07	9.78e-06	0.008657	GID8	3731.49	-0.00031	0.022054	24.0687	5.94e-06	0.004847	TOMM20	8092.95	-0.1201	0.0661069	18.2291	0.000110051	0.0973955	C20orf204	137.705	0.555644	0.194636	19.2883	6.48019e-05	0.0573497
ADGRE1	656.581	0.062351	0.215322	18.7756	8.37e-05	0.046721	SETBP1	506.821	0.004123	0.04997	20.8489	2.97e-05	0.020678	FCAR	1341.36	0.513873	0.270494	21.4369	2.21e-05	0.018045	TOMM70	2927.63	-0.02633	0.027229	23.9473	6.31e-06	0.004864	PRPF6	6515.64	0.219542	0.100767	17.7716	0.000138342	0.115631	MPRIP	6740.62	0.0173491	0.0377258	19.0691	7.23086e-05	0.060438
GTF2H2	167.733	1.03841	0.298006	18.7578	8.45e-05	NA	ADAMTS2	15.704	-0.62933	0.27983	20.4927	3.55e-05	NA	C3orf18	860.379	-0.23252	0.110872	21.3245	2.34e-05	0.018045	HSPG2	1557.61	-0.34697	0.102764	23.6336	7.38e-06	0.005391	PCBP2	8594.37	-0.0662341	0.0638249	17.6176	0.000149409	0.118309	PRPF6	6515.64	0.122729	0.0494201	18.8426	8.09824e-05	0.0641253
GPATCH4	953.421	0.225482	0.102359	18.6577	8.88e-05	0.046721	TCF4	1529.46	-0.06752	0.04678	19.8819	4.82e-05	0.031671	PA2G4	4695.1	-0.01734	0.059781	21.2716	2.4e-05	0.018045	NEMP1	2097.82	-0.01676	0.040557	23.4834	7.96e-06	0.00552	RPL10P9	913.864	-3.02161	0.681619	17.3148	0.000173832	0.130765	FOLR2	11.5784	-0.0467869	0.16294	18.6963	8.71284e-05	0.0655423
UGGT1	4854.55	0.067465	0.044574	18.6528	8.9e-05	0.046721	HDAC4	2640.09	-0.11335	0.043578	19.6047	5.53e-05	0.034465	MAP1LC3B	4320.3	0.076518	0.070028	21.1784	2.52e-05	0.018045	IGHD	5071.18	-0.03001	0.083377	23.0712	9.78e-06	0.006461	TBC1D9	805.068	0.0693539	0.146098	17.1978	0.000184313	0.132047	SEZ6L2	32.2406	-0.00379563	0.157411	18.4039	0.000100844	0.0722477
RABL3	1337.44	-0.22131	0.073659	18.3644	0.000103	0.049742	UXS1	2720.85	0.013818	0.024454	19.4653	5.93e-05	0.035105	IL5	233.331	-1.13449	0.405324	20.9043	2.89e-05	0.019756	SERINC5	5953.54	-0.13119	0.040808	22.8811	1.08e-05	0.006782	MGST1	221.269	0.374297	0.284576	16.8559	0.000218666	0.14714	NBL1	839.574	0.0911932	0.0756147	18.1658	0.000113594	0.0776831
RPL5	54875.3	-0.03465	0.06206	18.2499	0.000109	0.049742	SLC4A10	376.088	-0.34213	0.162868	19.2025	6.76e-05	0.038128	SBK1	2155.45	-0.52881	0.119801	20.5783	3.4e-05	0.022242	RNF175	51.4731	0.276967	0.122701	22.2071	1.51e-05	0.009087	CYP27A1	1016.25	-0.100082	0.394042	16.7994	0.00022494	0.14714	HOPX	1621.84	0.251517	0.0886227	17.9916	0.000123932	0.0810675
PPP4R1	1743.94	0.054013	0.055016	18.1237	0.000116	0.049742	TRBV30	225.646	-0.19594	0.072991	19.0743	7.21e-05	0.038804	ERF	2029.57	-0.24014	0.09222	20.4352	3.65e-05	0.022463	APMAP	6879.43	0.042378	0.039533	22.1192	1.57e-05	0.0091	RAB6B	114.964	0.871953	0.444269	16.6332	0.000244429	0.153226	ERFE	52.0789	0.0836009	0.153864	17.6933	0.000143865	0.0901852
PI3	198.073	0.252586	0.688703	18.076	0.000119	NA	CPSF2	2955.62	-0.02324	0.035693	18.7989	8.28e-05	0.042597	RELA	6681.57	-0.04055	0.05218	20.3918	3.73e-05	0.022463	PSME3	3926.75	0.032833	0.03016	21.8598	1.79e-05	0.009945	MZB1	752.082	0.109788	0.226579	16.2002	0.000303503	0.178827	MMP9	26433.9	0.0187109	0.0953352	17.6072	0.000150189	0.090363
HLA-DOA	2978.98	0.005772	0.086007	18.03	0.000122	0.049742	AP3M1	3025.12	-0.03644	0.02763	18.6677	8.84e-05	0.043591	NSMCE1	2584.97	-0.12329	0.10746	20.2437	4.02e-05	0.023258	GPX1	11936.7	-0.12696	0.060521	21.6757	1.96e-05	0.010284	DBNDD1	135.695	-0.0109018	0.319697	16.136	0.000313417	0.178827	KDM3B	6362.79	0.0340125	0.036818	17.4685	0.000160979	0.090363
NDC1	1301.5	-0.14356	0.080221	18.0118	0.000123	0.049742	TMEM18	1317.72	-0.0914	0.023131	18.459	9.81e-05	0.046101	SUSD2	36.5355	-0.36576	0.198817	20.0664	4.39e-05	0.024091	FUBP1	6035.88	0.040535	0.027533	21.6389	2e-05	0.010284	MYRF	306.973	0.049739	0.279511	16.0886	0.000320925	0.178827	C1orf226	8.9719	-0.432088	0.154694	17.4538	0.000162167	0.090363
HDAC1	6775.08	0.133524	0.032078	17.8609	0.000132	0.050998	HCFC1R1	965.916	-0.13181	0.032205	18.3956	0.000101	0.046101	DHFR	471.593	-0.33715	0.108801	20.0252	4.48e-05	0.024091	CD22	3401.52	-0.01946	0.063234	21.5079	2.14e-05	0.010588	P2RY6	347.335	0.174696	0.245337	15.757	0.000378798	0.199936	ADGRG1	688.536	-0.0760025	0.116152	17.3488	0.000170902	0.0909
NBPF19	2887.66	0.150286	0.117076	17.7428	0.00014	0.050998	RABL3	1337.44	-0.09973	0.034695	18.0526	0.00012	0.051689	CERCAM	161.244	-0.54434	0.171632	19.8481	4.9e-05	0.025413	PHB2	6834.11	-0.01753	0.027048	21.3661	2.29e-05	0.010974	ZC3H12A	2653.28	-0.191001	0.111544	15.5985	0.000410034	0.199936	CYP27A1	1016.25	-0.0884172	0.196275	17.2412	0.000180355	0.0909
ICMT	1748.86	0.138369	0.056605	17.7063	0.000143	0.050998	ATP2C2-AS1	102.601	-0.70668	0.164464	17.9722	0.000125	0.051689	RHOF	3970.96	-0.10949	0.066424	19.6262	5.47e-05	0.027198	GPX4	8640.86	-0.0736	0.039604	20.9179	2.87e-05	0.013273	C3	1810.21	-0.425427	0.336367	15.5652	0.000416936	0.199936	ACOX3	955.978	0.0291968	0.0461545	17.1205	0.000191571	0.0909
HNRNPM	6155.74	0.241024	0.058187	17.4396	0.000163	0.055588	TFCP2	2430.85	0.023417	0.021181	17.9484	0.000127	0.051689	GYS1	2441.01	-0.19853	0.058924	19.579	5.6e-05	0.027198	ARIH1	4073.22	0.026168	0.030763	20.8268	3e-05	0.013402	CAVIN1	1197.44	-0.111593	0.330555	15.3261	0.000469881	0.199936	YIPF5	2174.04	-0.0851634	0.0406083	17.0647	0.000196994	0.0909
SAP30BP	2638.84	0.1812	0.043447	17.38	0.000168	0.055588	CHD1L	1478.46	0.116649	0.035938	17.3191	0.000173	0.066573	PLPP1	217.282	-0.12688	0.085719	19.1351	7e-05	0.032835	FBN2	169.304	0.481967	0.167731	20.7695	3.09e-05	0.013402	MSC	487.891	-0.256252	0.182891	15.2042	0.000499405	0.199936	TMEM44-AS1	53.9113	-0.251309	0.0895689	17.041	0.000199336	0.0909
FUS	13248.5	0.168206	0.07765	17.097	0.000194	0.06175	NIPA2	2335	0.016046	0.031599	17.3089	0.000174	0.066573	PALLD	1631.24	0.172324	0.220196	19.0256	7.39e-05	0.032835	PGBD2	562.969	0.098437	0.037384	20.6039	3.36e-05	0.014118	PLA2G7	1537.41	0.356979	0.286065	15.1937	0.000502027	0.199936	APOBEC3F	1258.21	0.041777	0.0538178	16.9986	0.000203614	0.0909
ME3	83.737	0.671805	0.296008	17.0224	0.000201	NA	YTHDF2	3543.85	0.016995	0.019621	17.1731	0.000187	0.069025	BTN2A1	3763.27	0.092189	0.074113	19.0175	7.42e-05	0.032835	SERF2	17167.8	-0.02552	0.033914	20.5215	3.5e-05	0.014279	SPAG4	254.078	-0.350557	0.289204	15.1706	0.000507874	0.199936	ZNF35	205.168	0.00546037	0.0589845	16.9692	0.000206628	0.0909
LOXL1-AS1	293.359	-0.1612	0.080899	16.9056	0.000213	NA	CARMIL1	472.202	0.278993	0.081824	16.9614	0.000207	0.074183	FUT7	141.621	-0.27605	0.114139	18.528	9.48e-05	0.039456	GYS1	2441.01	-0.09779	0.029118	20.4142	3.69e-05	0.014635	NLRP6	341.578	-0.485727	0.225121	15.1633	0.000509728	0.199936	MTCL1	51.8036	0.367796	0.107803	16.9229	0.000211466	0.0909
FAM117B	2930.15	-0.43881	0.099298	16.891	0.000215	0.0645	CSNK2A1	3990.07	-0.01222	0.020861	16.8881	0.000215	0.074183	MMP14	11213.9	0.008603	0.314009	18.5008	9.61e-05	0.039456	TRBV7-3	143.833	0.377924	0.10661	20.1916	4.13e-05	0.015868	SIPA1L2	393.898	0.298298	0.209191	15.0951	0.000527395	0.199936	NLRP6	341.578	-0.215096	0.111638	16.5685	0.000252462	0.105508
MTMR2	866.987	-0.23155	0.09527	16.8232	0.000222	0.0645	EIF5B	3951.74	-0.03091	0.034576	16.8497	0.000219	0.074183	KPNA4	3839.49	0.012769	0.041724	18.481	9.7e-05	0.039456	CHP1	2254.78	0.054316	0.029896	20.1193	4.28e-05	0.015868	CACNA1A	120.138	-0.212936	0.144812	15.0328	0.000544086	0.199936	GAS6	283.057	0.193183	0.083767	16.4239	0.000271393	0.110354
NFIA	225.525	-0.38807	0.096555	16.6544	0.000242	NA	ESPNP	6.8061	-0.72166	0.298294	16.8409	0.00022	NA	CDIPT	2975.48	0.012187	0.067374	18.3032	0.000106	0.041603	SYNGR2	9932.63	-0.06662	0.036394	20.088	4.34e-05	0.015868	BICD1	593.176	0.187648	0.100858	15.0255	0.000546079	0.199936	PCF11	4760.92	0.00304806	0.0465505	16.3369	0.000283455	0.111715
VWA8	1236.99	-0.03148	0.068834	16.5002	0.000261	0.0645	GSPT1	6103.43	-0.0179	0.027769	16.6931	0.000237	0.07621	IGHEP1	9.2641	-2.119	0.531788	18.2459	0.000109	0.041603	LMAN2	6030.28	-0.05814	0.025163	19.9786	4.59e-05	0.01633	SLC2A3	32715.3	-0.409468	0.245318	15.0075	0.000551024	0.199936	RAB6B	114.964	0.430778	0.225068	16.2941	0.000289589	0.111715
PIGN	1208.63	-0.19105	0.0742	16.4908	0.000262	0.0645	DIPK1A	820.559	-0.14517	0.055262	16.6847	0.000238	0.07621	SERINC5	5953.54	-0.27523	0.091641	18.2191	0.000111	0.041603	SGTA	2640.84	-0.06905	0.033608	19.7808	5.07e-05	0.017577	SASH1	259.106	-0.212418	0.333606	14.9462	0.000568152	0.199936	DOCK2	19143.4	0.0402715	0.0451441	16.163	0.00030921	0.113355
PXYLP1	997.288	-0.19256	0.078991	16.4352	0.00027	0.0645	FAM117B	2930.15	-0.20781	0.05242	16.5507	0.000255	0.079346	MAD1L1	2198.86	-0.19113	0.092292	18.0334	0.000121	0.044539	CYP27B1	582.304	-0.52169	0.163061	19.696	5.29e-05	0.017735	PIF1	631.735	-0.217362	0.362223	14.9459	0.000568261	0.199936	CAVIN1	1197.44	0.0318005	0.167439	16.1554	0.000310391	0.113355
CAMK2D	2196.82	-0.20484	0.070684	16.4262	0.000271	0.0645	RAB30	2315.09	-0.10985	0.048386	16.4446	0.000269	0.081045	C16orf96	29.1837	-0.40595	0.162389	17.8162	0.000135	0.048466	TSHZ2	638.293	0.15349	0.10666	19.6654	5.37e-05	0.017735	IL1R1	339.358	0.141819	0.205947	14.9409	0.000569682	0.199936	ANKRD17	6148.25	0.0291666	0.0507192	16.0774	0.00032273	0.113355
MAP2K4	1776.66	-0.09435	0.057493	16.382	0.000277	0.0645	TLR10	614.877	-0.04032	0.057002	16.4057	0.000274	0.081045	CXCR5	2182.08	0.061819	0.126944	17.711	0.000143	0.049895	USP46	400.426	0.092686	0.03184	19.4265	6.05e-05	0.019336	NTRK1	1745.58	0.0447613	0.254481	14.9347	0.000571434	0.199936	BICD1	593.176	0.0833757	0.0494561	16.0697	0.00032398	0.113355
OSBPL9	2359.3	-0.0452	0.04721	16.3549	0.000281	0.0645	GFM1	1661.44	-0.03594	0.032871	16.3309	0.000284	0.082082	SMPD1	1684.69	-0.0534	0.069196	17.6004	0.000151	0.051533	ARHGAP9	8948.99	0.039823	0.039391	19.3995	6.13e-05	0.019336	HTR7P1	47.1306	0.0512693	0.218588	14.8839	0.000586135	0.200418	PEX6	1810.61	0.193094	0.100309	16.0177	0.000332514	0.113697
RPL6	39429.3	0.153582	0.069516	16.3399	0.000283	0.0645	FKBP9	69.6545	-0.25324	0.102665	16.2614	0.000294	NA	DTX1	683.987	-0.08494	0.1501	17.4966	0.000159	0.053072	ZC3HAV1L	182.911	-0.39984	0.118975	19.2325	6.66e-05	0.020553	SEZ6L2	32.2406	-0.170574	0.316712	14.6798	0.000649121	0.217023	NTRK1	1745.58	0.118241	0.131308	15.6938	0.000390959	0.130711
SEH1L	1498.23	-0.03234	0.067634	16.3318	0.000284	0.0645	VEGFB	4394.56	-0.16839	0.0423	16.2253	0.0003	0.083986	CYP27B1	582.304	-1.00893	0.338412	17.3131	0.000174	0.056635	ATP5F1E	7424.35	0.007333	0.039036	19.128	7.02e-05	0.021184	ATP8B4	286.54	0.579272	0.218736	14.6338	0.000664218	0.217243	CLEC16A	2256.49	0.0665974	0.0466199	15.602	0.000409324	0.130905
NUMB	4644.35	0.020462	0.08214	16.3221	0.000286	0.0645	ZC3H6	2052.7	-0.14207	0.037008	16.1331	0.000314	0.083986	PDE4D	4452.72	-0.32998	0.104439	17.2797	0.000177	0.056635	SIRPG	995.972	0.14455	0.049967	18.8383	8.12e-05	0.023797	CNR2	720.619	0.207186	0.116768	14.5772	0.000683285	0.218724	HOMER2	591.692	0.204552	0.111658	15.5659	0.000416775	0.130905
ATG9B	957.761	-0.3156	0.104569	16.2715	0.000293	0.0645	USP14	2385.43	-0.09211	0.045851	16.1144	0.000317	0.083986	AICDA	26.1318	-0.75405	0.293846	17.1656	0.000187	0.057813	RAC2	22255.9	-0.08054	0.039	18.8103	8.23e-05	0.023797	NBL1	839.574	0.123448	0.153964	14.5023	0.000709373	0.220527	PDLIM1	1479.94	0.0489143	0.085048	15.5618	0.000417643	0.130905
YPEL1	1586.89	-0.13067	0.060931	16.2375	0.000298	0.0645	PXYLP1	997.288	-0.08952	0.040362	16.0988	0.000319	0.083986	ITM2C	2382.8	0.038396	0.091677	17.1552	0.000188	0.057813	PC	941.049	-0.18569	0.071836	18.6704	8.83e-05	0.025	GLB1L	140.634	-0.4712	0.152923	14.4605	0.000724334	0.220527	CNR2	720.619	0.140079	0.058287	15.4573	0.000440029	0.135107
GTF2IRD2	180.301	0.421013	0.139032	16.2217	0.0003	NA	ITFG1	1400.38	-0.09461	0.036756	16.0158	0.000333	0.083986	CD226	2793.81	0.049564	0.098255	17.0341	0.0002	0.059649	POLR2E	4128.4	-0.11334	0.038748	18.5647	9.31e-05	0.02583	MMP9	26433.9	0.170762	0.200693	14.437	0.000732891	0.220527	KRT17P6	9.91028	0.653729	0.26	15.3879	0.00045558	0.137084
SEMA4A	1873.45	-0.00288	0.179049	16.1989	0.000304	0.0645	LMO7	1461.14	-0.05737	0.04218	16.0119	0.000333	0.083986	SLC7A6OS	1815.66	0.075675	0.034142	17.0126	0.000202	0.059649	IGHEP1	9.2641	-1.03606	0.265868	18.3774	0.000102	NA	APOBEC3F	1258.21	0.067707	0.11209	14.3565	0.000762991	0.225082	PIF1	631.735	0.00801556	0.178874	15.3192	0.000471507	0.139095
RPL35	23300.5	0.105909	0.080093	15.9988	0.000336	0.069226	LINC01781	39.8641	-0.19499	0.112634	15.9658	0.000341	NA	TBRG1	3172.79	0.085758	0.071152	16.8939	0.000215	0.059933	TOLLIP	2462.74	-0.09169	0.038391	18.341	0.000104	0.02832	ATP23	564.006	-0.157684	0.0947025	14.246	0.000806356	0.233301	IGLV6-57	210.458	-0.0559029	0.193801	15.2346	0.000491862	0.142309
SARAF	57995.6	-0.25542	0.077598	15.9429	0.000345	0.069226	NUDT5	1792.3	0.059401	0.017754	15.805	0.00037	0.090053	ZBED2	133.057	-0.33947	0.239551	16.8503	0.000219	0.059933	ATP6V0B	6703.73	-0.01139	0.030632	18.1492	0.000115	0.03057	OBSCN	3969.17	-0.0836483	0.205363	14.1754	0.000835326	0.235795	GNAZ	76.6261	0.214425	0.0914123	15.1466	0.000513998	0.145581
ARPC2	19809	0.025072	0.061696	15.9195	0.000349	0.069226	RSU1	2920.71	0.013715	0.031041	15.7141	0.000387	0.090053	CDK1	153.263	-0.45248	0.209298	16.8466	0.00022	0.059933	CDC25C	12.6538	-0.68425	0.173039	18.1488	0.000115	NA	KYAT1	597.726	0.0167193	0.135967	14.1492	0.000846322	0.235795	APCDD1	45.7492	0.358265	0.18477	15.1137	0.000522524	0.145581
PROX1	8.14259	-0.54536	0.384525	15.8474	0.000362	NA	FUS	13248.5	0.091438	0.037987	15.6972	0.00039	0.090053	SERPINB9	4033.36	-0.0472	0.114691	16.8243	0.000222	0.059933	C3orf18	860.379	-0.11271	0.055114	18.0648	0.000119	0.030795	SERPINB8	679.855	-0.0864161	0.148757	14.0628	0.000883676	0.239207	DBR1	1010.7	-0.0766936	0.0440968	14.9729	0.000560621	0.153355
HACD3	1558.53	-0.11472	0.066141	15.7807	0.000374	0.072589	SRA1	1362.68	0.132773	0.033001	15.6846	0.000393	0.090053	FBP1	14516.2	-0.20654	0.289925	16.8017	0.000225	0.059933	OLFM2	611.278	-0.25431	0.070885	18.0582	0.00012	0.030795	PAX5	6351.96	0.241631	0.164118	14.0176	0.000903895	0.239207	GLB1L	140.634	-0.234774	0.0765606	14.8832	0.00058635	0.157529
RPL23	32458.2	0.043798	0.061879	15.728	0.000384	0.07294	ACAD8	1491.93	0.093959	0.032255	15.6702	0.000396	0.090053	STX7	3800.61	0.082074	0.068323	16.7807	0.000227	0.059933	COPZ1	4894.89	0.01156	0.030407	18.0224	0.000122	0.030795	ANKRD52	3878.11	0.128137	0.104928	14.0098	0.000907443	0.239207	NFATC4	169.688	0.00623378	0.17178	14.7371	0.000630795	0.166497
ZBTB37	2574.48	-0.22941	0.078897	15.6832	0.000393	0.073039	OSBPL9	2359.3	-0.01397	0.023352	15.6008	0.00041	0.091471	NCAPG	125.988	-0.50827	0.240265	16.656	0.000242	0.061587	PLIN3	2920.12	-0.06937	0.032467	17.915	0.000129	0.031913	CCNJL	121.761	0.141877	0.187086	13.9558	0.000932254	0.239207	CCDC187	18.7345	0.328957	0.202809	14.6567	0.00065664	0.17033
SNRK	8424.71	-0.25702	0.076614	15.5938	0.000411	0.07394	IPO5	4283.52	0.00146	0.022891	15.5335	0.000424	0.092853	YEATS4	698.964	-0.31301	0.097602	16.5918	0.00025	0.061587	HAL	123.433	0.212729	0.125206	17.8615	0.000132	0.031975	NKG7	9867.32	-0.105273	0.225467	13.9414	0.00093899	0.239207	SPAG4	254.078	-0.0761835	0.144995	14.5368	0.000697244	0.17609
MTR	4723.76	-0.22263	0.064853	15.5771	0.000414	0.07394	MTR	4723.76	-0.09721	0.03246	15.4934	0.000432	0.093009	PDHB	2320.21	0.028011	0.062303	16.5483	0.000255	0.061587	RSAD2	432.618	0.65742	0.186801	17.8346	0.000134	0.031975	ENTPD1	1291.45	-0.2346	0.212062	13.9098	0.000953965	0.239207	PGBD4P1	17.4561	-0.163218	0.090989	14.5018	0.000709531	0.17609
RBM28	1756.31	0.12698	0.052202	15.4774	0.000436	0.075409	OPA1	2770.93	-0.07741	0.039254	15.4024	0.000452	0.0956	TRMT12	609.74	0.254987	0.067247	16.5432	0.000256	0.061587	ZNF783	1548.73	0.024602	0.03262	17.8043	0.000136	0.031975	SERPINB2	1519.01	1.14888	0.514429	13.8184	0.000998563	0.242932	TRBV11-1	35.7061	0.307898	0.100209	14.4746	0.000719235	0.17609
DLAT	1201.47	-0.12426	0.082357	15.4514	0.000441	0.075409	ARMC8	2291.63	-0.01606	0.023095	15.3026	0.000475	0.09873	TOR1B	1567.65	0.139787	0.070626	16.5374	0.000256	0.061587	WBP2	7697.65	-0.0258	0.026629	17.7563	0.000139	0.031975	ZNF35	205.168	0.118868	0.122694	13.8133	0.00100112	0.242932	SPCS2	1767.94	-0.0314135	0.0414051	14.4296	0.000735612	0.17609
ADAMTS2	15.704	-1.18045	0.567993	15.396	0.000454	NA	MAP2	19.12	-0.27932	0.107789	15.2237	0.000495	NA	LGALS9B	53.9674	1.08541	0.307477	16.5261	0.000258	0.061587	CXCL3	2758.32	1.08514	0.333116	17.7401	0.000141	0.031975	ERFE	52.0789	0.0839808	0.322292	13.7108	0.00105376	0.245613	NKG7	9867.32	-0.0170203	0.113884	14.4249	0.000737365	0.17609
TFCP2	2430.85	0.049075	0.043398	15.394	0.000454	0.075409	RANGRF	1346.02	0.093396	0.024402	15.2225	0.000495	0.099565	RNF175	51.4731	0.475641	0.256081	16.4548	0.000267	0.062651	S1PR2	1149.63	-0.14703	0.054113	17.6026	0.000151	0.032485	COL5A2	49.5751	-0.783168	0.263687	13.665	0.00107818	0.245613	RPL23AP7	335.354	0.0700155	0.0671259	14.3081	0.000781699	0.182412
CYP24A1	22.6761	1.34306	0.433216	15.3702	0.00046	NA	INHBA	174.098	0.663286	0.288531	15.2124	0.000497	0.099565	SF3B4	3146.59	0.03369	0.071728	16.4293	0.000271	0.062651	ATP5MC2	9297.14	-0.02679	0.041574	17.5912	0.000151	0.032485	C1orf226	8.9719	-0.88914	0.316428	13.658	0.00108192	0.245613	HTT	9158.14	0.0992573	0.0624619	14.2918	0.000788087	0.182412
VKORC1L1	1270.1	-0.06201	0.069128	15.3667	0.00046	0.075409	EMBP1	170.196	-0.40899	0.125696	15.1546	0.000512	0.099565	PGBD2	562.969	0.19943	0.076147	16.3253	0.000285	0.06309	GPR15	201.416	0.222971	0.086372	17.5794	0.000152	0.032485	TMSB4XP2	7.96136	-1.12607	0.509905	13.6459	0.00108853	0.245613	RFLNB	5143.4	0.131211	0.0697275	14.1497	0.000846117	0.192876
DAZAP2	20313.3	0.011497	0.051036	15.2762	0.000482	0.075409	RNGTT	1478.35	-0.08735	0.042775	15.1176	0.000521	0.099565	EPB41L3	8302.36	0.091664	0.214435	16.2962	0.000289	0.06309	FUT7	141.621	-0.15641	0.058351	17.5747	0.000153	0.032485	DHTKD1	1736.74	0.181699	0.104991	13.6362	0.00109379	0.245613	TMEM74B	47.8607	0.0673634	0.255147	14.1016	0.000866715	0.194623
AGPAT5	1584.19	-0.3381	0.103996	15.2657	0.000484	0.075409	MAPRE2	4536.88	-0.01849	0.026396	15.0565	0.000538	0.099565	TM7SF2	350.839	-0.07412	0.070716	16.2843	0.000291	0.06309	ACTR5	714.72	0.092965	0.026017	17.5509	0.000154	0.032485	PLSCR1	1946.74	0.0920395	0.154394	13.5639	0.00113408	0.250916	P2RY6	347.335	0.0447173	0.12721	14.0166	0.000904326	0.200082
HDAC4	2640.09	-0.22167	0.087046	15.2581	0.000486	0.075409	PLEKHF1	1110.66	-0.2415	0.069908	15.0297	0.000545	0.099565	USP39	2531.18	0.140905	0.035925	16.2761	0.000292	0.06309	IL5	233.331	-0.52383	0.200727	17.4762	0.00016	0.033217	FICD	222.826	-0.047628	0.117153	13.5332	0.00115163	0.251105	FNDC11	32.8589	-0.0744792	0.114485	13.9425	0.00093848	0.202007
EIF4E	1059.54	-0.14487	0.088462	15.2409	0.00049	0.075409	CHMP3	1740.15	-0.07671	0.031441	14.9979	0.000554	0.099565	CCNDBP1	3525.24	0.137083	0.054961	16.2671	0.000294	0.06309	TMED9	5981.83	-0.02396	0.034923	17.3641	0.00017	0.033879	SCN4A	73.7717	0.353649	0.292894	13.4995	0.00117118	0.25172	SDHAF3	651.041	-0.0726814	0.0451175	13.9251	0.000946663	0.202007
SSPN	131.182	-0.62309	0.164147	15.2031	0.0005	NA	HCG18	1704.89	0.050622	0.028484	14.9919	0.000555	0.099565	SETBP1	831.605	-0.30858	0.117749	16.1801	0.000307	0.064574	RASL11A	236.611	-0.31562	0.107532	17.351	0.000171	0.033879	GCM1	6.23242	0.261066	0.324814	13.4076	0.00122624	0.254161	PLEKHH3	47.3792	-0.128377	0.126475	13.9065	0.000955518	0.202007
MXI1	4956.92	-0.5782	0.131667	15.1461	0.000514	0.07773	TOMM70	2764.18	-0.08289	0.038615	14.9687	0.000562	0.099565	SMPD3	253.417	-0.42692	0.194863	16.1439	0.000312	0.064574	CBX4	1741.53	-0.06171	0.038589	17.3492	0.000171	0.033879	NFATC4	169.688	-0.163541	0.357955	13.3972	0.00123261	0.254161	PLA2G7	1537.41	0.150712	0.144627	13.8832	0.000966733	0.202007
ATP2C2-AS1	102.601	-1.29958	0.322029	15.1093	0.000524	NA	MFSD14B	2737.52	-0.0371	0.027979	14.9625	0.000564	0.099565	DPP4	2994.74	-0.23637	0.104092	16.1367	0.000313	0.064574	SUSD2	36.5355	-0.18163	0.09935	17.2794	0.000177	0.034393	DAPK1	898.161	0.341063	0.18011	13.3858	0.00123968	0.254161	IGHG3	3754.86	0.0989282	0.110653	13.8104	0.00100254	0.206619
ESPNP	6.8061	-1.32389	0.582567	15.0949	0.000527	NA	RNF150	37.6849	-0.237	0.154011	14.8503	0.000596	NA	HTR2B	6.0966	0.506861	0.507783	16.0499	0.000327	0.066526	TIMP2	5698.58	-0.06045	0.046336	17.2376	0.000181	0.034393	GPATCH8	4791.99	0.0375745	0.0906763	13.3659	0.00125208	0.254161	MGST1	221.269	0.181047	0.142662	13.7794	0.00101821	0.207012
MLLT3	2974.39	-0.37325	0.097367	14.9899	0.000556	0.08264	TET1	131.598	-0.18242	0.070916	14.8377	0.0006	0.103573	CNPY4	742.181	0.199531	0.05179	15.9681	0.000341	0.067519	TSC22D1	1737.5	-0.01193	0.045273	17.2079	0.000183	0.034393	FMN1	328.593	0.928021	0.261844	13.3422	0.001267	0.254161	KYAT1	597.726	0.0427745	0.0700153	13.7308	0.00104327	0.207526
CDHR1	465.089	-0.7683	0.211857	14.9544	0.000566	0.082742	SH3GLB1	4716.77	-0.06591	0.038036	14.8247	0.000604	0.103573	HCK	9945.47	0.100209	0.139372	15.967	0.000341	0.067519	ATP5MC3	4322.82	-0.08338	0.050312	17.1831	0.000186	0.034393	ATP2A1	125.529	0.0323419	0.286301	13.2512	0.00132597	0.262489	COL23A1	283.24	0.110724	0.15993	13.7211	0.00104832	0.207526
CYP11A1	135.139	-0.72127	0.266169	14.8874	0.000585	NA	SSPN	131.182	-0.33806	0.082944	14.7014	0.000642	0.106989	OR52K3P	57.0661	0.846163	0.315578	15.8411	0.000363	0.070971	ZNF442	72.3379	0.243122	0.075676	17.1811	0.000186	0.034393	SGMS1	996.557	0.0145076	0.112944	13.2086	0.0013545	0.262984	UMAD1	772.658	-0.0598504	0.0521154	13.6785	0.00107092	0.209246
ALDOC	8844.41	-0.63501	0.179182	14.8541	0.000595	0.085011	JAM3	853.742	-0.28444	0.079953	14.633	0.000664	0.106989	RECQL5	1251.77	-0.05756	0.068759	15.8088	0.000369	0.071201	TM7SF2	350.839	-0.03485	0.033308	16.8674	0.000217	0.038847	MAN2A2	3507.86	0.178592	0.143456	13.1955	0.00136343	0.262984	INPPL1	4979.27	0.033812	0.0490406	13.5783	0.0011259	0.216043
DPF3	21.7019	0.649045	0.181013	14.8348	0.000601	NA	GTPBP4	1996.18	0.095106	0.025896	14.5942	0.000678	0.106989	IL4R	21348	-0.37072	0.140156	15.7796	0.000375	0.071333	KIFC1	172.171	-0.31614	0.106179	16.8649	0.000218	0.038847	HHIPL1	9.54685	0.27055	0.380549	13.1699	0.00138098	0.262998	ZNF501	149.43	-0.202637	0.0759104	13.5633	0.00113443	0.216043
NCKIPSD	2242.76	-0.42243	0.113615	14.8102	0.000608	0.085011	PARP16	1107.63	-0.07668	0.025544	14.5509	0.000692	0.106989	IRAK2	835.176	0.282514	0.146248	15.6783	0.000394	0.07347	TUBA1A	6116.26	-0.02248	0.074233	16.8591	0.000218	0.038847	UNC13B	156.086	0.228154	0.173509	13.1144	0.00141988	0.264565	DAPK1	898.161	0.138318	0.0851495	13.482	0.00118148	0.222191
GPI	24036.2	-0.71771	0.186142	14.8043	0.00061	0.085011	AEN	1016.79	0.220505	0.061768	14.5495	0.000693	0.106989	KIAA2013	2698.94	-0.03157	0.064113	15.6518	0.000399	0.07347	SBK1	2155.45	-0.23631	0.06147	16.8039	0.000224	0.039172	MTOR	3729.44	0.18363	0.12038	13.108	0.00142438	0.264565	TMEM38A	114.707	0.0565935	0.0827404	13.4224	0.00121722	0.225392
UPB1	207.873	-0.62598	0.189833	14.646	0.00066	NA	PCYOX1L	1513.65	0.062793	0.038854	14.5377	0.000697	0.106989	KLHL14	319.952	0.077415	0.136477	15.646	0.0004	0.07347	NCEH1	4077.45	-0.14906	0.087385	16.7709	0.000228	0.039172	STX11	1048.58	-0.171003	0.124711	13.0122	0.00149426	0.269412	TARS2	2770.83	0.0315579	0.0521048	13.404	0.00122846	0.225392
SLC25A25	1268.87	0.189804	0.065395	14.5069	0.000708	0.094535	LDAH	600.806	0.05162	0.031939	14.5345	0.000698	0.106989	TRBJ1-6	173.096	0.309954	0.150339	15.5816	0.000414	0.073604	C16orf96	29.1837	-0.23738	0.082352	16.767	0.000229	0.039172	NPTN	2153.65	0.0663394	0.0902018	13.0016	0.00150227	0.269412	ATP2A1	125.529	0.0807254	0.144889	13.3305	0.00127441	0.228611
FTL	289824	0.217288	0.120693	14.5056	0.000708	0.094535	TRBV11-1	27.0523	0.379185	0.102585	14.533	0.000699	NA	HAUS5	969.956	0.003589	0.096831	15.571	0.000416	0.073604	TBL3	1326.26	-0.10999	0.044989	16.6842	0.000238	0.040329	FZD9	12.7323	-0.727267	0.240157	12.999	0.00150419	0.269412	POLR2A	20313.5	-0.00157499	0.0505222	13.3265	0.00127702	0.228611
PARP16	1107.63	-0.13938	0.048357	14.4259	0.000737	0.094535	TNFSF15	109.478	0.459802	0.167481	14.5292	0.0007	0.106989	AAGAB	1315.29	0.195096	0.051554	15.5706	0.000416	0.073604	MGLL	4684.16	-0.21084	0.090072	16.6586	0.000241	0.040356	PDLIM1	1479.94	0.0201662	0.174008	12.9238	0.00156183	0.273368	CLEC17A	828.621	0.184233	0.0796984	13.3038	0.00129158	0.228611
DANCR	779.155	0.280519	0.08383	14.3832	0.000753	0.094535	RALGPS2	2566.74	-0.11595	0.046861	14.5146	0.000705	0.106989	CKAP4	1569.22	0.196435	0.145208	15.4501	0.000442	0.077262	ARPC3	9394.44	0.056391	0.040005	16.5637	0.000253	0.040371	MMP14	8490.21	0.0964785	0.203709	12.9228	0.00156262	0.273368	LINC01388	4.48055	-0.0813936	0.215445	13.2719	0.00131233	0.228969
PTER	955.761	-0.36636	0.093476	14.3765	0.000755	0.094535	CDHR1	465.089	-0.39749	0.110666	14.4371	0.000733	0.109811	USP46	400.426	0.173524	0.064654	15.4182	0.000449	0.077604	TRPV3	60.6591	-0.25721	0.091742	16.5537	0.000254	0.040371	PTGER4	2684	-0.176152	0.132261	12.8944	0.00158498	0.274093	SHROOM1	102.667	0.141813	0.117945	13.2214	0.00134592	0.228969
TMEM245	4903.04	-0.30549	0.093239	14.3696	0.000758	0.094535	POU2AF1	1940.13	-0.00195	0.055228	14.3576	0.000763	0.112831	TUBB2B	73.0961	-0.60177	0.309952	15.2711	0.000483	0.082418	PDHB	2320.21	0.014745	0.032072	16.5393	0.000256	0.040371	SMTN	1150.98	-0.186427	0.303889	12.8683	0.00160579	0.274535	FICD	222.826	-0.0124745	0.0590489	13.2154	0.00134993	0.228969
ZC3H6	2052.7	-0.28666	0.075239	14.3491	0.000766	0.094535	SLPI	32.6988	-0.13336	0.248689	14.3539	0.000764	NA	ACTR5	714.72	0.184024	0.054353	15.2524	0.000488	0.082418	AFG3L1P	1102.18	0.077749	0.043835	16.5112	0.00026	0.040371	YIPF5	2174.04	-0.12385	0.0844824	12.6771	0.00176682	0.297983	INPP5B	2923.39	0.0613656	0.0325296	13.2087	0.00135449	0.228969
ARMC8	2291.63	-0.05283	0.049094	14.3407	0.000769	0.094535	NAA15	2099.96	-0.0844	0.049567	14.3086	0.000782	0.112925	RPLP1P6	29.1553	0.579411	0.173053	15.1679	0.000509	0.085016	REV1	1963.07	0.065311	0.030417	16.4838	0.000263	0.040371	GOLGA2P5	836.097	0.219704	0.195151	12.6594	0.00178255	0.297983	IGLON5	212.719	0.15703	0.163011	13.1585	0.00138889	0.232177
KIAA1958	835.103	-0.42756	0.114065	14.3287	0.000774	0.094535	WDR41	933.029	-0.11614	0.037585	14.3066	0.000782	0.112925	TREM2	2783.45	-0.52734	0.384828	15.1224	0.00052	0.085814	TMEM154	1672.61	0.063124	0.07865	16.4816	0.000264	0.040371	MTCL1	51.8036	0.680363	0.225902	12.5598	0.00187354	0.306652	ST3GAL5	1770.87	0.106168	0.0330261	13.1021	0.00142863	0.235009
THEMIS	3923.48	-0.61688	0.161134	14.2445	0.000807	0.097272	PATJ	1312.11	0.004618	0.036123	14.2738	0.000795	0.113411	NACC2	1017.08	-0.20834	0.084773	15.1053	0.000525	0.085814	CD7	6024.41	-0.1253	0.059366	16.4711	0.000265	0.040371	MS4A7	1483.17	0.211898	0.285951	12.5581	0.00187517	0.306652	HTR7P1	47.1306	-0.0332554	0.11391	13.0903	0.00143708	0.235009
L2HGDH	289.083	-0.1964	0.065624	14.2171	0.000818	NA	IARS2	4094.98	-0.03777	0.029424	14.1832	0.000832	0.115463	SEPSECS-AS1	79.5811	0.402525	0.152785	15.0664	0.000535	0.086062	ALDH3B1	1753.44	0.025255	0.040314	16.4559	0.000267	0.040371	DBR1	1010.7	-0.0740809	0.0895546	12.4955	0.00193484	0.308908	TLE6	176.028	0.0711733	0.179848	13.0151	0.00149214	0.239256
LAPTM5	84566.1	-0.05452	0.070484	14.2064	0.000822	0.097534	DANCR	779.155	0.139671	0.041365	14.1707	0.000837	0.115463	HHIP-AS1	18.0006	-0.39348	0.311378	15.0565	0.000538	0.086062	SLC25A23	1341.59	-0.05133	0.03872	16.452	0.000268	0.040371	PLEKHH3	47.3792	-0.299704	0.251049	12.4773	0.00195244	0.308908	SCN4A	73.7717	0.226432	0.146453	13.0115	0.00149486	0.239256
PIP5K1A	2277.53	0.165923	0.045891	14.1463	0.000848	0.097534	ZFP90	2523.31	-0.12184	0.033512	14.1669	0.000839	0.115463	SPATA20	934.261	-0.65162	0.199509	15.0055	0.000552	0.087341	STOML1	327.296	-0.09948	0.035655	16.3986	0.000275	0.040834	CUX2	13.2576	0.0364454	0.250256	12.448	0.00198135	0.308908	SH2D2A	15739.2	0.0427881	0.0793985	12.974	0.00152312	0.240647
VEGFB	4394.56	-0.29136	0.077315	14.1383	0.000851	0.097534	FAM102A	12974	-0.06678	0.037664	14.139	0.000851	0.115738	LINC00539	42.9766	0.497128	0.158785	14.9813	0.000558	0.087341	STK17A	5678.88	0.046189	0.044429	16.3862	0.000277	0.040834	DGKG	73.8464	0.465551	0.195981	12.4249	0.00200429	0.308908	PLCB3	1010.72	0.0234865	0.0499184	12.9578	0.00153554	0.240647
ACAD8	1491.93	0.183571	0.062877	14.1273	0.000856	0.097534	IL4I1	2027.49	-0.1534	0.078381	14.0922	0.000871	0.117134	SHLD1	297.079	0.206861	0.063663	14.9642	0.000563	0.087341	EIF3G	7918.37	-0.02631	0.027736	16.2816	0.000291	0.042572	IGHG3	3754.86	0.156879	0.222078	12.4246	0.00200464	0.308908	OSGIN1	67.5316	0.124833	0.0704916	12.9313	0.00155596	0.24073
DDHD2	3255.76	-0.34032	0.090049	14.0985	0.000868	0.097534	LINC01237	145.171	-0.14427	0.083148	14.0593	0.000885	0.117738	SDC4	1843.12	-0.23581	0.117284	14.9342	0.000572	0.087392	CDH1	118.317	-0.23544	0.106307	16.2071	0.000302	0.043728	MOB3C	1984.24	0.167517	0.120409	12.4171	0.00201216	0.308908	F12	94.6151	-0.0324987	0.169429	12.9063	0.00157558	0.24073
PTPN4	3564.53	-0.35907	0.109289	14.0832	0.000875	0.097534	MIR193BHG	27.8742	-0.47936	0.15109	14.0274	0.000899	NA	RBM42	1852.34	-0.05536	0.082062	14.9222	0.000575	0.087392	ITFG2	1781.56	0.002504	0.028825	16.1057	0.000318	0.045528	FOXD2-AS1	224.11	-0.168713	0.220466	12.3461	0.00208485	0.311806	TROAP	1451.4	0.079669	0.188235	12.8189	0.0016459	0.24073
SLC29A4	118.716	-0.88736	0.236874	14.0721	0.00088	NA	SPON2	619.58	-0.09237	0.055251	13.9338	0.000943	0.123201	PEX6	1872.13	0.380525	0.132771	14.8872	0.000585	0.088044	AGPAT1	2568.3	-0.00632	0.031475	16.0423	0.000328	0.046516	USP43	18.8345	0.2988	0.258105	12.3404	0.00209077	0.311806	LINC02416	131.169	0.223537	0.120855	12.8185	0.00164625	0.24073
CHIT1	444.503	0.72343	0.525542	14.0169	0.000904	0.099572	CEP85	1235	0.118916	0.031603	13.9241	0.000947	0.123201	BIN2	9082.87	0.213725	0.062871	14.7554	0.000625	0.093111	NSMCE1	2584.97	-0.09587	0.05381	15.9593	0.000342	0.047556	TMEM74B	47.8607	-0.0885525	0.516959	12.3381	0.00209321	0.311806	PTGIS	78.5227	0.639777	0.287324	12.8152	0.00164896	0.24073
GTF3C4	1631.2	-0.06081	0.058842	13.9407	0.000939	0.099676	PIP5K1A	2277.53	0.084613	0.023348	13.8545	0.000981	0.124001	SLC37A3	2177.61	-0.35866	0.19317	14.4595	0.000725	0.106901	OR52K3P	57.0661	0.317687	0.151216	15.9576	0.000343	0.047556	EHD2	118.737	-0.334038	0.293464	12.3181	0.00211422	0.311847	HILPDA	8934.13	-0.239467	0.213721	12.7984	0.00166288	0.24073
ZNF148	3889.1	-0.39498	0.124221	13.8983	0.000959	0.099676	FCGR3B	1471.61	-0.3855	0.276379	13.8532	0.000981	0.124001	DACT1	1040.29	-0.95664	0.268506	14.2904	0.000789	0.115205	IL4R	21348	-0.17405	0.069637	15.9097	0.000351	0.047898	SPATS2L	725.746	-0.0434238	0.154033	12.2791	0.00215593	0.313086	LMCD1	299.208	0.158485	0.115533	12.7964	0.00166453	0.24073
RUNX2	875.402	-0.21945	0.091065	13.8817	0.000967	0.099676	EPS8L2	511.003	-0.17245	0.058416	13.8463	0.000985	0.124001	TBL3	1326.26	-0.19127	0.089484	14.2607	0.0008	0.115401	SEPSECS-AS1	79.5811	0.227003	0.075863	15.8952	0.000354	0.047898	TMEM38A	114.707	0.0526782	0.165132	12.237	0.00220173	0.313086	HSDL1	844.308	-0.00105454	0.0386085	12.7751	0.00168239	0.24073
CAST	7611.15	-0.29723	0.093045	13.8691	0.000974	0.099676	FGFR2	33.7664	-0.42916	0.153823	13.8291	0.000993	NA	GNG2	5559.05	0.093555	0.100299	14.2485	0.000805	0.115401	RPL10A	34325.3	-0.01928	0.039121	15.862	0.000359	0.047898	ANGPTL4	1177.27	-0.99601	0.521209	12.2263	0.00221355	0.313086	SMTN	1150.98	-0.00424485	0.156515	12.7518	0.00170207	0.24073
RORA	6970.97	-0.5691	0.151067	13.8401	0.000988	0.099676	ZMYND11	2830.22	0.005284	0.025178	13.753	0.001032	0.128558	RP9	433.232	0.229536	0.062551	14.1418	0.000849	0.118016	CSK	11150.1	-0.01623	0.032238	15.8535	0.000361	0.047898	GBAP1	186.331	0.32504	0.173179	12.2215	0.00221892	0.313086	RAC3	289.48	-0.0250866	0.121921	12.7196	0.0017297	0.24073
CD53	18712.7	0.09146	0.057835	13.8303	0.000993	0.099676	MAN1C1	2792.67	-0.08462	0.029925	13.7176	0.00105	0.128736	JAM3	830.705	-0.55465	0.168407	14.139	0.000851	0.118016	SLC1A4	1757.02	-0.10754	0.081609	15.8421	0.000363	0.047898	PTPRN	122.354	-0.251138	0.294174	12.2145	0.00222667	0.313086	CCNB1IP1	3071.23	-0.0329441	0.0517643	12.703	0.00174416	0.24073
SYNJ1	1595.83	-0.13194	0.061829	13.8285	0.000994	0.099676	IL36G	10.1325	1.28579	0.353595	13.7123	0.001053	NA	PTPN7	4098.7	-0.17186	0.072001	14.1357	0.000852	0.118016	DACT1	1040.29	-0.45816	0.128598	15.8036	0.00037	0.047898	MROH6	139.887	-0.143495	0.177678	12.1406	0.00231048	0.321822	IGKV3-20	919.764	0.00988287	0.112564	12.7014	0.00174552	0.24073
PRPF6	6243.75	0.171291	0.047757	13.8131	0.001001	0.099676	PAFAH1B2	2803.39	-0.06255	0.038838	13.6865	0.001067	0.128736	BET1L	5074.98	-0.07422	0.062903	14.0998	0.000867	0.118016	IL31	110.257	-0.78132	0.262269	15.7943	0.000372	0.047898	ARHGEF11	915.331	0.0593032	0.13787	12.1103	0.00234569	0.321822	RNFT2	163.446	0.128728	0.071316	12.6986	0.00174797	0.24073
PSMC5	4002.65	0.202235	0.055375	13.8022	0.001007	0.099676	OR2A7	10.7332	-0.65319	0.193259	13.6763	0.001072	NA	CLDN1	34.0628	-0.95733	0.368952	14.0726	0.000879	0.118016	RALY	6528.33	-0.03549	0.023504	15.7573	0.000379	0.047898	MXD3	788.329	-0.260925	0.317414	12.0967	0.00236177	0.321822	LINC00680	114.899	-0.262308	0.124063	12.6848	0.00176007	0.24073
ITFG1	1400.38	-0.17573	0.077959	13.7755	0.00102	0.099676	ZNF30	317.329	0.1044	0.036579	13.6719	0.001074	0.128736	ZNF442	72.3379	0.394705	0.153739	14.0695	0.000881	0.118016	CEP55	103.852	-0.39218	0.108345	15.722	0.000385	0.047898	GCK	81.2559	0.00661896	0.236105	12.0808	0.00238064	0.321822	MYO7B	166.101	0.21929	0.131265	12.5924	0.00184334	0.248459
SMARCD3	479.504	-0.28231	0.096358	13.7575	0.001029	0.099676	GPATCH4	953.421	0.125289	0.052256	13.6576	0.001082	0.128736	ZNF672	2023.77	-0.0585	0.061276	14.0572	0.000886	0.118016	RUVBL2	1557.75	-0.06831	0.033951	15.7173	0.000386	0.047898	ACOX3	955.978	0.0047642	0.0988049	12.0563	0.00240994	0.321822	GFPT2	15.139	0.116184	0.134016	12.5856	0.00184961	0.248459
SLA2	2266.22	0.218508	0.087709	13.7386	0.001039	0.099676	ABLIM1	20232.4	-0.10157	0.037573	13.6339	0.001095	0.128736	HUNK	14.4716	-0.96176	0.381145	14.0568	0.000886	0.118016	PLPP1	217.282	-0.06406	0.043573	15.7084	0.000388	0.047898	GAS6	283.057	0.259386	0.172265	12.0503	0.00241714	0.321822	TNFRSF11A	514.564	0.210417	0.116157	12.5509	0.00188198	0.248497
CHD1L	1478.46	0.203325	0.072283	13.7092	0.001055	0.100073	AGK	840.429	0.0807	0.025222	13.6209	0.001102	0.128736	GAPT	1596.16	0.519152	0.235333	13.9449	0.000937	0.123499	CDIPT	2975.48	-0.00909	0.035606	15.7038	0.000389	0.047898	ATP8B3	394.237	-0.190327	0.280668	11.9755	0.00250932	0.331165	MAPK12	104.256	0.0826206	0.127878	12.5406	0.00189167	0.248497
SBK1	2394.05	-0.35861	0.112975	13.6791	0.001071	0.100525	TBC1D22B	813.394	0.107915	0.029534	13.5893	0.00112	0.128736	IL17RC	262.587	-0.37094	0.111172	13.9309	0.000944	0.123499	IL17RC	262.587	-0.19371	0.054667	15.6938	0.000391	0.047898	RDH13	263.829	0.17622	0.105449	11.935	0.00256066	0.335002	ZNF710-AS1	946.503	0.0099027	0.0741898	12.5216	0.0019097	0.248497
EGLN1	5459.76	-0.65679	0.175285	13.6384	0.001093	0.100627	FAM98B	1115.35	-0.06971	0.050216	13.5557	0.001139	0.128736	TRAF3IP2	942.388	-0.0155	0.137597	13.8971	0.00096	0.124525	PPIA	18138.7	0.007653	0.037271	15.6714	0.000395	0.047898	VSIG10L	331.348	-0.0632612	0.175467	11.9136	0.0025882	0.335685	TNFAIP8L1	2060.66	0.00192899	0.0527488	12.5058	0.0019249	0.248497
AP4E1	1197.14	-0.17063	0.076443	13.6268	0.001099	0.100627	SCMH1	788.519	0.106673	0.029491	13.5199	0.001159	0.128736	HSF1	3095.81	-0.14418	0.066288	13.8734	0.000971	0.124927	TMSB10	60048.9	-0.0553	0.057226	15.653	0.000399	0.047898	RAC3	289.48	-0.211738	0.250066	11.8819	0.0026295	0.338126	TBC1D9	805.068	-0.000446987	0.0792555	12.4979	0.00193248	0.248497
NDUFV3	1195.49	0.152706	0.049177	13.6148	0.001106	0.100627	PDK1	6633.69	-0.25109	0.083744	13.5163	0.001161	0.128736	LINC01128	666.433	0.137469	0.062968	13.8031	0.001006	0.128301	PLSCR1	3042.57	0.075021	0.080269	15.631	0.000403	0.047898	TMEM138	851.643	0.0936451	0.10139	11.8112	0.00272417	0.344356	CYP1B1	5999.7	0.355132	0.146226	12.4477	0.00198162	0.250095
CSF1	1752.07	0.444252	0.405461	13.5615	0.001135	0.102304	POMGNT1	1564.27	0.100483	0.043538	13.506	0.001167	0.128736	MCL1	29231.9	0.023226	0.045529	13.7558	0.00103	0.1285	CSDE1	30756.3	-0.01506	0.026915	15.6293	0.000404	0.047898	DDB2	5189.28	0.0183741	0.138622	11.8045	0.00273327	0.344356	ATXN2L	14289.5	-0.0166066	0.0510355	12.4262	0.00200302	0.250095
ANKRD13C	1217.57	-0.24072	0.071676	13.5302	0.001153	0.10288	B3GNT7	196.352	0.265351	0.085051	13.4838	0.00118	0.128736	BTLA	676.21	0.078045	0.077326	13.7501	0.001033	0.1285	DPP4	2994.74	-0.10219	0.052138	15.5904	0.000412	0.048424	MISP3	98.5752	-0.077017	0.224145	11.7948	0.00274661	0.344356	ZFYVE26	1852.98	0.0593828	0.0500494	12.4106	0.00201875	0.250095
NUP155	1511.89	-0.07107	0.062338	13.4962	0.001173	0.102962	TAS2R64P	15.0235	-0.94242	0.288821	13.4677	0.00119	NA	RPL10P9	620.508	-2.38458	0.703744	13.7272	0.001045	0.1285	FUOM	552.876	-0.19768	0.06522	15.4606	0.000439	0.051236	PLD1	204.505	0.10571	0.215892	11.7761	0.00277238	0.344714	IL1R1	339.358	0.128444	0.106492	12.4067	0.00202262	0.250095
UVRAG	1831.39	-0.03118	0.038965	13.4872	0.001178	0.102962	TSN	2586.4	-0.01181	0.029398	13.4644	0.001192	0.128736	SYNGR1	378.374	-0.44218	0.182403	13.7221	0.001048	0.1285	VPS33B	140.316	0.089012	0.042494	15.3768	0.000458	0.052983	NYAP1	36.8097	-0.457761	0.193324	11.732	0.00283416	0.346301	REXO5	516.824	0.0159509	0.12565	12.4014	0.00202803	0.250095
ZFP90	2523.31	-0.22282	0.066692	13.4694	0.001189	0.102962	LINC01011	202.233	-0.20097	0.05996	13.4581	0.001196	0.128736	IL31	110.257	-1.44163	0.53648	13.717	0.00105	0.1285	WDR27	977.616	0.057039	0.073175	15.3203	0.000471	0.05364	ISM1	113.675	-0.20159	0.341934	11.7265	0.00284192	0.346301	FMN1	328.593	0.458886	0.134499	12.3309	0.00210078	0.256961
DZIP3	1018.05	-0.34849	0.108034	13.4198	0.001219	0.104534	HNRNPM	6155.74	0.113817	0.03089	13.457	0.001196	0.128736	TRPM4	144.259	-0.33511	0.136636	13.6921	0.001064	0.128889	TUBB4B	4751.2	-0.04832	0.044231	15.3192	0.000472	0.05364	MESD	2045.04	0.0426705	0.0511559	11.6752	0.0029158	0.346301	CCNJL	121.761	0.100876	0.093149	12.2283	0.00221137	0.265097
ORC6	51.0534	0.039396	0.113752	13.3882	0.001238	NA	RCOR2	44.2459	-0.62255	0.182606	13.4152	0.001222	NA	NSMCE1-DT	466.804	-1.22467	0.396766	13.6787	0.001071	0.128889	SMPD3	253.417	-0.25387	0.098615	15.2682	0.000484	0.054577	IL12RB2	1367.48	0.613688	0.213314	11.6718	0.00292079	0.346301	ISM1	113.675	-0.0346225	0.171249	12.228	0.00221167	0.265097
ZNF736	1267.97	-0.18948	0.065358	13.3468	0.001264	0.106496	RAB3A	190.016	-0.16691	0.052928	13.4068	0.001227	0.129906	CDC25C	12.6538	-1.1996	0.346756	13.5924	0.001118	0.133507	FKBP1A	7088.6	-0.09433	0.045095	15.2278	0.000494	0.055203	RAB39A	78.9708	0.406403	0.224605	11.6695	0.00292414	0.346301	ATP8B3	394.237	0.0103574	0.138783	12.2204	0.00222015	0.265097
VASP	6517.29	0.184666	0.065581	13.3445	0.001266	0.106496	SVIL	1138.27	0.184184	0.050664	13.4029	0.001229	0.129906	ZNF574	1248.52	-0.12275	0.09433	13.5372	0.001149	0.136164	FAU	15163	-0.01806	0.044083	15.1837	0.000505	0.055203	ARHGEF12	1126.4	0.190193	0.142904	11.6648	0.0029311	0.346301	ACY3	25.3696	-0.170426	0.160905	12.1954	0.00224804	0.266313
ATP2A1-AS1	11.1097	0.753303	0.249309	13.339	0.001269	NA	CYP24A1	22.6761	0.699334	0.22169	13.3944	0.001234	NA	TFAP4	1015.05	-0.21602	0.062066	13.5139	0.001163	0.136683	TYMP	9862.12	-0.0259	0.066654	15.1491	0.000513	0.055203	MIOX	4.37683	0.996361	0.418561	11.6472	0.0029569	0.346301	LRRC32	1873.19	0.0114696	0.132977	12.1554	0.00229348	0.269368
RHOA	21684.4	0.016501	0.061777	13.3252	0.001278	0.106527	NDUFV3	1195.49	0.071401	0.025038	13.332	0.001273	0.131154	ARID3B	1785.76	-0.2035	0.064534	13.4862	0.001179	0.137427	TICRR	56.9929	-0.3213	0.11933	15.1198	0.000521	0.055203	LINC01388	4.48055	-0.0390656	0.429061	11.6389	0.00296928	0.346301	C3	1810.21	-0.135887	0.168235	12.118	0.00233669	0.269368
AAK1	7923.31	-0.16344	0.048963	13.2781	0.001308	0.108053	YEATS2	5166.21	-0.22106	0.077499	13.3102	0.001287	0.131154	IL6R	4987.91	0.061833	0.090914	13.472	0.001187	0.137427	ERF	2029.57	-0.12361	0.046829	15.1172	0.000522	0.055203	OST4	4910.88	-0.0856351	0.103506	11.5656	0.00308014	0.354719	DHTKD1	1736.74	0.106062	0.0510024	12.11	0.00234615	0.269368
CYP19A1	33.5888	-0.05986	0.566575	13.249	0.001327	NA	ATMIN	3167.04	-0.00334	0.023144	13.3096	0.001288	0.131154	HDAC4	2707.71	-0.32591	0.088055	13.4283	0.001214	0.139392	SLC39A9	3052.52	0.021084	0.026315	15.1145	0.000522	0.055203	EXOSC7	1094.95	0.0766398	0.0965649	11.5601	0.00308862	0.354719	HHIPL1	9.54685	0.236245	0.191702	12.101	0.00235664	0.269368
PIGP	510.423	-0.31544	0.084036	13.2004	0.00136	0.111302	AMMECR1L	1344.45	0.07531	0.020761	13.3068	0.00129	0.131154	IL3	180.29	-1.1329	0.384716	13.3911	0.001236	0.140933	DNAJA1	7224.34	0.085232	0.040075	15.1119	0.000523	0.055203	DCUN1D3	420.127	0.0530655	0.108575	11.541	0.00311818	0.355401	TFPI2	238.4	0.00733414	0.25565	12.0876	0.00237258	0.269368
MT-CYB	89091.5	0.250122	0.128301	13.1803	0.001374	0.111405	PGAM5	1159.27	0.104892	0.034691	13.2608	0.00132	0.131154	FZD7	60.0193	-0.64308	0.158448	13.3018	0.001293	0.14562	DDX51	1476.52	-0.04122	0.033273	15.1081	0.000524	0.055203	RAB42	34.9283	0.0554306	0.268587	11.4672	0.00323539	0.358164	SVIL2P	39.598	0.169188	0.11885	12.0803	0.00238125	0.269368
CRHBP	24.8025	-0.0238	0.274319	13.1389	0.001403	NA	ME3	83.737	0.347676	0.152198	13.2533	0.001325	0.131154	RHOBTB2	814.885	-0.10912	0.146324	13.2956	0.001297	0.14562	RP9	433.232	0.106161	0.030253	15.1041	0.000525	0.055203	MPPED2	26.0038	0.522584	0.310178	11.4424	0.00327577	0.358164	IGKV3D-15	13.3244	0.350832	0.384155	12.023	0.00245042	0.273895
DDHD1	3063.93	-0.28661	0.083963	13.1389	0.001403	0.112711	SLC2A1	3966.46	-0.17347	0.056901	13.2383	0.001335	0.131154	CDH23	462.994	0.142865	0.197871	13.2664	0.001316	0.146035	SRP14	5908.54	0.008789	0.031475	15.0716	0.000534	0.055687	TMEM44-AS1	53.9113	-0.456703	0.189874	11.4215	0.00331016	0.358164	SLC9A3-AS1	794.243	0.096704	0.179018	12.0112	0.00246492	0.273895
BANK1	2322.84	-0.15673	0.112801	13.1097	0.001423	0.113349	DLD	2215.52	-0.07333	0.044888	13.2281	0.001341	0.131154	STEAP4	984.171	0.944852	0.456135	13.2602	0.00132	0.146035	STEAP4	984.171	0.481747	0.224366	15.0403	0.000542	0.055797	CACNA2D4	319.15	-0.188728	0.0776689	11.411	0.00332767	0.358164	PID1	1292.37	0.0579887	0.223643	11.9927	0.00248786	0.273895
ZNF268	749.766	-0.16817	0.116322	13.079	0.001445	0.113837	SLC26A2	1381.57	-0.02546	0.045684	13.2246	0.001344	0.131154	CYP2S1	993.331	-0.17268	0.126035	13.2366	0.001336	0.146691	COL5A2	59.939	-0.24356	0.149698	15.0378	0.000543	0.055797	TYW1B	131.617	-0.488922	0.332517	11.3568	0.00341897	0.358164	DRAIC	29.8843	-0.148289	0.188587	11.9843	0.00249829	0.273895
GABARAP	413.014	0.42691	0.126846	13.0717	0.001451	NA	MTREX	2902.18	-0.06009	0.036012	13.2127	0.001352	0.131154	FAM102B	2062.85	-0.14041	0.096623	13.2074	0.001355	0.147007	SETBP1	831.605	-0.12284	0.059948	14.9739	0.00056	0.056815	PPP2R5D	4749.13	-0.0286112	0.0869912	11.3452	0.00343883	0.358164	MXD3	788.329	-0.0349896	0.159092	11.9636	0.00252422	0.273895
CAMK4	10173.1	-0.28476	0.076944	13.0518	0.001465	0.113837	PAPSS2	659.005	0.208269	0.0788	13.1846	0.001371	0.13193	TCF19	964.837	-0.26378	0.117851	13.2018	0.001359	0.147007	TRIM22	11130.9	0.142837	0.051082	14.9625	0.000564	0.056815	FAHD2A	944.74	-0.00787291	0.112156	11.3267	0.00347094	0.358164	PTMAP9	82.704	-0.212574	0.096625	11.9587	0.0025305	0.273895
EMC1	2172.17	0.086783	0.063695	13.0399	0.001474	0.113837	DNAJC10	3280.61	-0.04295	0.045759	13.1408	0.001401	0.133765	HPGD	395.994	-0.41365	0.137661	13.1851	0.001371	0.147007	ABCB9	128.912	-0.11288	0.051745	14.9577	0.000565	0.056815	SH2D2A	15739.2	0.0269429	0.15803	11.3235	0.00347636	0.358164	RHOF	9656.28	-0.0175907	0.061154	11.9286	0.00256883	0.276057
CUEDC2	1495.12	0.1662	0.052163	13.0309	0.00148	0.113837	MAT2A	7478.48	0.078997	0.039876	13.116	0.001419	0.134346	CLNK	156.18	-0.77225	0.236809	13.1748	0.001378	0.147007	RAB3A	197.511	-0.14847	0.051667	14.9415	0.000569	0.056863	THOC5	2106.51	0.0080813	0.0898362	11.2929	0.00353007	0.358164	MGME1	1297.89	0.048991	0.0314354	11.8816	0.00262987	0.279048
SCMH1	788.519	0.201406	0.058763	13.0046	0.0015	0.114269	ERBB3	112.334	0.024371	0.092672	13.06	0.001459	0.135336	TRPV3	60.6591	-0.49144	0.18792	13.1436	0.001399	0.14826	STK11IP	1570.34	-0.0252	0.031491	14.9094	0.000579	0.056975	POLH	1639.7	0.131331	0.134248	11.2712	0.00356859	0.358164	ZNF621	1342.84	0.0596542	0.0486356	11.8786	0.00263384	0.279048
RCOR2	44.2459	-1.23454	0.347196	13.0027	0.001501	NA	ATP6V0A2	1829.23	0.080439	0.023985	13.0542	0.001463	0.135336	KLHL32	149.744	-0.35012	0.11153	13.1077	0.001425	0.149893	FLOT1	7673.53	0.137386	0.050691	14.888	0.000585	0.056975	MYOM2	111.045	0.463203	0.232425	11.2315	0.00364	0.358164	PAX5	6351.96	0.127888	0.0832299	11.8647	0.0026523	0.279048
LDHB	21355.2	0.021358	0.062563	12.9891	0.001512	0.114269	WDR3	1752.65	0.015494	0.037381	13.0491	0.001467	0.135336	KIFC1	172.171	-0.49755	0.209876	13.0783	0.001446	0.151056	BTBD2	2862.18	-0.12251	0.050183	14.8773	0.000588	0.056975	TFPI2	238.4	-0.454672	0.515389	11.2303	0.00364235	0.358164	PROCR	306.07	0.060167	0.0876111	11.8193	0.00271315	0.281589
FAM20C	3881.16	0.218908	0.137806	12.9618	0.001532	0.114867	CHIT1	444.503	0.390425	0.266001	13.0383	0.001475	0.135336	PCGF2	93.3809	-0.49529	0.319681	12.9995	0.001504	0.151165	IRF3	5686.98	-0.01681	0.030464	14.8688	0.000591	0.056975	PROCR	306.07	0.185202	0.185004	11.2284	0.00364576	0.358164	SYTL3	10098.3	0.0371016	0.120684	11.8188	0.00271388	0.281589
TET1	131.598	-0.40969	0.142568	12.9573	0.001536	NA	BYSL	292.665	0.190826	0.067635	13.0021	0.001502	0.136361	LINC00926	2237.66	0.347303	0.184947	12.9938	0.001508	0.151165	RPLP1P6	29.1553	0.299008	0.085708	14.8669	0.000591	0.056975	DRAIC	29.8843	-0.39268	0.376709	11.2151	0.00367011	0.358164	SHMT2	17241.8	-0.0339938	0.0896421	11.741	0.00282148	0.287254
LINC00298	21.5839	-0.56016	0.226309	12.9311	0.001556	NA	RBM12	3467.17	0.024001	0.026867	12.9925	0.001509	0.136361	PSKH1	1393.71	-0.04374	0.071673	12.9838	0.001516	0.151165	FAM219B	2040.79	0.08118	0.029866	14.8484	0.000597	0.05711	ATP6V1G1	3307.35	-0.01514	0.0902567	11.2071	0.00368485	0.358164	ANGPTL4	1177.27	-0.337144	0.267333	11.7207	0.0028503	0.287254
DHX29	1325.17	-0.04614	0.06671	12.9233	0.001562	0.116122	TRAT1	1691.37	-0.15519	0.051855	12.972	0.001525	0.13672	RAB1B	7101.02	0.023989	0.065303	12.9833	0.001516	0.151165	TRBV12-4	167.553	0.321179	0.116473	14.7526	0.000626	0.059501	GLI1	78.1315	0.0609704	0.166469	11.203	0.00369238	0.358164	IGLV1-40	350.632	-0.0919666	0.134488	11.7187	0.00285307	0.287254
MINDY2	1458.06	-0.52272	0.14914	12.8817	0.001595	0.117584	NCCRP1	385.499	-0.21149	0.121048	12.9561	0.001537	0.136773	PEBP1	4486.02	0.024197	0.059405	12.9833	0.001516	0.151165	IL17RE	44.9228	-0.07507	0.095118	14.6294	0.000666	0.062538	SLC9A3-AS1	794.243	0.116505	0.36878	11.1963	0.00370468	0.358164	TMEM138	851.643	0.0141395	0.050636	11.7132	0.00286092	0.287254
ADAM12	321.898	-0.27676	0.179997	12.868	0.001606	NA	FBXO28	1924.72	-0.07321	0.043082	12.92	0.001565	0.138224	CLEC19A	30.8335	-2.11394	0.594678	12.9697	0.001526	0.151165	TRIM41	1791.51	-0.02188	0.029714	14.6258	0.000667	0.062538	KDM1A	4630.99	0.00465187	0.0455784	11.1893	0.00371773	0.358164	PPP1R14A	101.239	0.190501	0.160618	11.7111	0.00286395	0.287254
IL4I1	2027.49	-0.22709	0.154838	12.8473	0.001623	0.118198	OR52K3P	50.3002	0.176634	0.150533	12.9054	0.001576	NA	MAPK7	1327.15	-0.26932	0.079898	12.9626	0.001532	0.151165	SH3BGRL3	29151	-0.06704	0.05089	14.5662	0.000687	0.063999	DLG5	237.267	0.355797	0.174803	11.1644	0.0037643	0.358164	RAD54L	1808.94	0.138145	0.139775	11.6959	0.00288582	0.287531
ZNF395	7748.03	-0.46593	0.132364	12.8385	0.00163	0.118198	SLC39A9	2973.66	-0.04105	0.031101	12.8907	0.001588	0.139231	ARAP3	791.745	0.16262	0.141092	12.9577	0.001536	0.151165	EDF1	6178	-0.03506	0.023853	14.4976	0.000711	0.065789	LINC00847	1327.38	-0.0272853	0.0901308	11.1605	0.00377169	0.358164	SUSD3	1891.89	-0.0367448	0.0718409	11.676	0.00291461	0.288489
FCGR3B	1471.61	-0.72605	0.540103	12.7949	0.001666	0.119833	CSE1L	2800.2	-0.05058	0.037893	12.8637	0.001609	0.139868	HJURP	70.6165	-0.66861	0.283868	12.9556	0.001537	0.151165	CHIT1	157.702	0.21661	0.23132	14.4641	0.000723	0.066386	CGAS	768.725	0.192556	0.0955429	11.1561	0.00377997	0.358164	TIGD6	144.61	-0.0761739	0.0571237	11.6522	0.00294962	0.289356
FOXN3	8151.48	-0.20396	0.071274	12.7684	0.001688	0.120454	CUL3	4140.03	-0.06366	0.04069	12.8521	0.001619	0.139868	TRBV7-3	143.833	0.65551	0.224529	12.8923	0.001587	0.155016	KAT2B	2655.82	-0.01031	0.036412	14.4442	0.00073	0.066386	EVC	128.875	0.332536	0.16928	11.1557	0.00378076	0.358164	CDKN2D	2014.9	-0.0214087	0.07189	11.6439	0.00296183	0.289356
RPL22	16756.7	0.009345	0.055804	12.7162	0.001733	0.120753	NDUFS1	2883.01	0.01382	0.024573	12.7175	0.001732	0.148525	ELL	1694.99	-0.13585	0.073391	12.866	0.001608	0.155872	JAM3	830.705	-0.26916	0.083441	14.4399	0.000732	0.066386	PTGIS	78.5227	1.14124	0.581709	11.1505	0.00379062	0.358164	HASPIN	788.279	0.101297	0.10826	11.6173	0.00300145	0.290139
RPL35A	28104.6	0.057201	0.074971	12.7147	0.001734	0.120753	CYP19A1	33.5888	-0.04467	0.288851	12.6544	0.001787	NA	TMEM154	1672.61	0.11567	0.160258	12.8555	0.001616	0.155872	DYNC1LI2	2985.88	0.011664	0.026759	14.3718	0.000757	0.06824	SMARCD2	5642.13	0.0240006	0.0849196	11.1393	0.00381183	0.358164	CACNA1A	120.138	-0.0642658	0.0759711	11.6127	0.00300842	0.290139
UGDH-AS1	68.744	-0.16862	0.113572	12.6884	0.001757	NA	RETREG1	1795.53	-0.1976	0.065431	12.5978	0.001838	0.155435	ZHX2	3842.06	-0.05963	0.070245	12.8291	0.001638	0.156931	GP1BA	74.5509	-0.75789	0.217561	14.3349	0.000771	0.069062	STPG3-AS1	22.8797	0.0768567	0.353162	11.1203	0.00384821	0.358164	MMP24	3.01211	0.0181639	0.214401	11.5991	0.00302887	0.290251
RPL15	44316.8	0.002952	0.055691	12.6504	0.001791	0.120753	BANK1	2322.84	-0.06519	0.066188	12.5854	0.00185	0.155435	RASL11A	236.611	-0.53188	0.226607	12.7969	0.001664	0.158471	DHFR	471.593	-0.16748	0.056279	14.3057	0.000783	0.06963	ADCY7	5865.87	0.0323413	0.0857707	11.12	0.0038488	0.358164	PGPEP1	2517.19	0.075087	0.0555401	11.5645	0.0030817	0.293444
HCG18	1704.89	0.088299	0.052857	12.6489	0.001792	0.120753	METAP1	2365.89	-0.05801	0.029812	12.5709	0.001863	0.155435	EXOSC10	3420.39	0.088737	0.03495	12.721	0.001729	0.163041	MIDN	2813.86	-0.03767	0.041826	14.2704	0.000797	0.069888	FOXD2	16.993	-0.456637	0.221736	11.1058	0.00387616	0.358164	IGLV3-19	276.167	-0.136413	0.152617	11.5324	0.00313156	0.295853
FBXL17	1024.75	-0.199	0.085402	12.6407	0.001799	0.120753	CCL28	695.253	-0.16916	0.053564	12.5694	0.001865	0.155435	CHIT1	157.702	0.43316	0.470036	12.7149	0.001734	0.163041	EIF3K	8180.69	-0.01984	0.034591	14.2608	0.0008	0.069888	PYGO2	2587.22	0.0270099	0.0518994	11.0857	0.00391533	0.358164	CCL5	9407.72	-0.043639	0.0783219	11.5207	0.00314993	0.295853
CCSAP	1405.19	-0.40381	0.114434	12.6296	0.001809	0.120753	DDHD1	3063.93	-0.11615	0.043249	12.5493	0.001883	0.155908	VPS45	1204.36	0.181502	0.052001	12.6395	0.0018	0.166597	EMC10	4279.38	-0.06729	0.033825	14.2602	0.000801	0.069888	PPP1R14A	101.239	0.277305	0.317721	11.0608	0.00396445	0.358164	EHD2	118.737	-0.073084	0.146078	11.4998	0.00318307	0.295853
MMP19	2410.44	0.518542	0.198375	12.6145	0.001823	0.120753	NOS1	46.2409	-0.40967	0.160572	12.5188	0.001912	NA	FOXM1	153.641	-0.5921	0.256991	12.6292	0.00181	0.166597	SKA3	50.8252	-0.46202	0.131776	14.2391	0.000809	0.070188	IGLV4-69	143.208	-0.0737816	0.260179	11.0511	0.00398367	0.358164	NCAPD2	18172.1	0.0154835	0.0929924	11.4929	0.00319414	0.295853
HEATR5B	3441.84	-0.15177	0.047986	12.6096	0.001828	0.120753	TUSC3	4.58972	1.31303	0.474456	12.4967	0.001934	NA	TYMS	376.401	-0.51474	0.230478	12.6279	0.001811	0.166597	NR2F6	143.246	-0.26018	0.078882	14.2164	0.000818	0.070266	TRDJ1	18.9871	0.670654	0.205538	11.0375	0.0040108	0.358164	SMARCD2	5642.13	0.0123356	0.0431633	11.4859	0.00320532	0.295853
PTPN9	1520.88	0.089217	0.064426	12.5993	0.001837	0.120753	ELP1	2997.76	0.03916	0.022432	12.4912	0.001939	0.159388	PANK2	1692.51	0.124308	0.042485	12.6224	0.001816	0.166597	FAM20C	4150.01	-0.15081	0.075219	14.212	0.00082	0.070266	CYP3A5	11.1667	-0.243931	0.540119	11.0357	0.0040144	0.358164	NPTN	2153.65	0.00415442	0.0461366	11.4573	0.00325151	0.297874
SLC2A1	3966.46	-0.36104	0.104846	12.5971	0.001839	0.120753	CEMIP	11.9078	1.04509	0.278491	12.4878	0.001942	NA	CDHR1	566.342	-0.42324	0.229127	12.6032	0.001833	0.167181	SLC26A11	3225.66	-0.22991	0.092774	14.1587	0.000842	0.071439	SLC4A11	36.6909	0.257613	0.213532	11.0333	0.00401927	0.358164	ZC3H12A	2653.28	-0.0811172	0.0573527	11.4479	0.00326681	0.297874
COMMD7	924.098	0.149197	0.0623	12.5948	0.001841	0.120753	TDRD1	7.89429	0.748059	0.244152	12.4712	0.001958	NA	NCAPH	367.221	-0.34061	0.160776	12.5851	0.00185	0.167684	RPL13	71940.1	-0.03643	0.039921	14.153	0.000845	0.071439	POU2F2	4721.7	0.0403845	0.0907246	11.033	0.00401993	0.358164	HCK	3373.35	-0.0294463	0.0701648	11.4349	0.00328808	0.298007
IL1RL2	9.95849	0.853207	0.328981	12.5755	0.001859	NA	KRT5	49.1961	-0.6331	0.271858	12.4629	0.001967	NA	ABCB1	1185.97	0.133613	0.112212	12.5419	0.00189	0.169634	TRBJ1-6	173.096	0.146357	0.078299	14.1336	0.000853	0.071439	HMGA1	24382.3	-0.146216	0.155335	11.029	0.00402803	0.358164	MPPED2	26.0038	0.229225	0.156986	11.3774	0.00338403	0.304866
APTR	147.42	0.107068	0.080067	12.5755	0.001859	NA	ARIH1	4237.3	-0.07024	0.031726	12.4538	0.001976	0.161272	RORC	206.986	-0.18133	0.164306	12.538	0.001894	0.169634	FBL	7730.69	-0.02537	0.035405	14.1301	0.000854	0.071439	RPL23A	39719.1	-0.066388	0.107658	11.0223	0.0040415	0.358164	NT5M	207.308	-0.0209714	0.0959855	11.3652	0.00340466	0.3049
OAF	419.125	0.35929	0.102739	12.5554	0.001878	NA	PTPN4	3564.53	-0.15877	0.053856	12.4179	0.002011	0.163005	N6AMT1	303.087	0.154237	0.085168	12.5254	0.001906	0.169697	MYL5	235.038	-0.16653	0.090736	14.0681	0.000881	0.073248	ZNF213	608.648	-0.289011	0.102047	11.0097	0.00406704	0.358164	IGLV10-54	55.7221	0.263512	0.181366	11.336	0.00345478	0.307557
OTUB2	42.9297	-0.22155	0.269985	12.5215	0.00191	NA	MAPKAP1	3541.92	0.009033	0.023748	12.405	0.002024	0.163005	REEP1	12.2761	-0.59064	0.336691	12.4576	0.001972	0.17452	LINC00900	153.689	0.172595	0.118228	14.0436	0.000892	0.073709	ANXA4	954.658	0.10549	0.0804754	10.9934	0.00410037	0.358164	RAB42	34.9283	0.0131722	0.12703	11.3168	0.00348818	0.308704
TRBV29-1	792.471	-0.26872	0.116524	12.4937	0.001937	0.126086	DLL1	273.334	-0.01663	0.096268	12.3863	0.002043	0.163431	STX3	1213.82	0.240813	0.083003	12.4278	0.002001	0.175487	TMEM272	151.423	0.182124	0.094275	14.0316	0.000898	0.073714	TTC4	24.658	0.475483	0.148113	10.9894	0.00410848	0.358164	CPSF1	5096.8	0.0334638	0.0673878	11.3028	0.00351265	0.309052
CCNI	24147.5	-0.25131	0.087652	12.4702	0.001959	0.126651	NBL1	303.848	0.114807	0.092305	12.3612	0.002069	0.164005	TAF1A	312.258	0.161159	0.078345	12.401	0.002028	0.175487	EPOP	1039.39	-0.24034	0.084432	14.0147	0.000905	0.073903	NT5M	207.308	-0.146839	0.191587	10.9755	0.0041371	0.358164	ACAP1	13363.2	0.011293	0.0663185	11.2887	0.00353746	0.309064
HLA-U	10.9096	-1.66096	0.458704	12.4543	0.001975	NA	LUCAT1	146.838	0.286705	0.13069	12.3524	0.002078	0.164005	LNPEP	11325.5	-0.18249	0.080292	12.3924	0.002037	0.175487	FSTL4	18.5726	0.503175	0.156289	13.9947	0.000914	0.074208	INPP5B	2923.39	0.0865566	0.0674539	10.97	0.00414849	0.358164	DPY19L1P1	28.3321	-0.472151	0.231383	11.2794	0.00355387	0.309064
HSD17B8	465.268	0.279461	0.087893	12.3805	0.002049	0.130922	SEPSECS-AS1	97.9494	0.129294	0.069228	12.3254	0.002107	0.165139	VIM	60345.1	-0.15532	0.147933	12.3922	0.002037	0.175487	IRF2BPL	1839.57	-0.11622	0.046056	13.9672	0.000927	0.074218	MAPK12	104.256	0.00820356	0.257593	10.9564	0.00417677	0.358164	ACSS1	2609.84	0.0591305	0.0476776	11.2548	0.00359799	0.310481
ZBTB14	2078.38	-0.09358	0.036971	12.3624	0.002068	0.130922	GCNT4	2092.22	-0.22497	0.068148	12.2886	0.002146	0.166871	ARHGAP32	830.314	-0.2331	0.097642	12.3581	0.002072	0.175487	TRBC1	10886.3	0.08215	0.045586	13.9602	0.00093	0.074218	SOCS7	1669.88	0.0646624	0.109981	10.9509	0.00418828	0.358164	OR2A7	10.2782	-0.214504	0.154682	11.2473	0.00361144	0.310481
BRI3BP	1404.3	-0.0911	0.065968	12.3609	0.00207	0.130922	USP46	422.625	0.097484	0.0453	12.2782	0.002157	0.166871	JMJD8	1531.77	-0.09745	0.080822	12.3484	0.002082	0.175487	LASP1	18823.8	-0.04351	0.033633	13.9596	0.00093	0.074218	TARS2	2770.83	0.0545771	0.108398	10.9502	0.00418989	0.358164	GLDC	635.627	0.266159	0.129254	11.2226	0.00365635	0.311261
PLA2G4C	247.36	-0.56715	0.266325	12.3601	0.00207	NA	SH2D4B	16.0056	-0.40611	0.136652	12.2515	0.002186	NA	KDM6B	6734.64	-0.35894	0.107846	12.3448	0.002086	0.175487	CARD9	728.136	-0.25985	0.083021	13.9418	0.000939	0.074456	ALG11	212.324	0.123612	0.122746	10.9166	0.00426085	0.360216	PERP	427.272	0.0916646	0.0613681	11.2002	0.00369754	0.311261
KCNJ10	285.634	-0.59608	0.420827	12.3423	0.002089	NA	NPM3	548.33	0.111947	0.043883	12.2503	0.002187	0.168109	XYLT2	1759.44	-0.16606	0.05616	12.3357	0.002096	0.175487	MAP1LC3B	4320.3	0.055679	0.039575	13.9055	0.000956	0.07497	MATN2	11.938	-0.250847	0.317377	10.8976	0.00430149	0.360216	MISP3	98.5752	0.00667029	0.114286	11.1985	0.0037007	0.311261
B3GALT2	136.049	-0.59511	0.208875	12.3115	0.002121	NA	DNAJC5B	193.467	-0.30285	0.092627	12.2203	0.00222	0.169553	CARD9	728.136	-0.52383	0.166134	12.3269	0.002105	0.175487	PLXNA1	3235.74	-0.29246	0.080444	13.8984	0.000959	0.07497	ING5	1475.7	0.040201	0.0872544	10.8937	0.00430979	0.360216	B4GALNT1	59.6498	0.196466	0.0888756	11.1858	0.0037242	0.311261
EPHA3	13.1495	-1.32537	0.40106	12.2386	0.0022	NA	IFFO2	1836.38	-0.05982	0.031392	12.1968	0.002246	0.170458	IATPR	23.3924	0.772828	0.239778	12.3226	0.00211	0.175487	CHCHD2	5935.46	-0.05355	0.041853	13.8807	0.000968	0.07497	THBS1	10118.9	1.61184	0.522777	10.8714	0.00435812	0.360216	MORF4L1P1	527.966	-0.0475788	0.045506	11.1775	0.00373969	0.311261
RPL21	43568.8	-0.07547	0.087847	12.1977	0.002245	0.140285	SEH1L	1498.23	-0.01202	0.032781	12.1522	0.002297	0.173194	OLIG1	22.2147	0.964393	0.397871	12.3211	0.002111	0.175487	ARID3B	1785.76	-0.08995	0.032439	13.866	0.000975	0.07497	F12	94.6151	-0.283639	0.342304	10.8569	0.00438994	0.360216	CCNB1	3958.05	-0.038952	0.139325	11.1749	0.00374464	0.311261
RSPRY1	1477.54	-0.06402	0.062933	12.179	0.002267	0.140285	FAM216A	966.024	-0.22156	0.065969	12.1073	0.002349	0.176004	ACSL3	3501.96	0.222039	0.106613	12.3096	0.002123	0.175529	EIF3F	8961.71	0.011465	0.033493	13.8638	0.000976	0.07497	DAZAP2	13858.2	-0.0173214	0.0674313	10.8525	0.0043996	0.360216	BMP8B	192.143	0.101776	0.119327	11.1442	0.00380258	0.311262
FANCE	438.617	0.265311	0.075369	12.1662	0.002281	NA	PAFAH2	1630.03	-0.00705	0.032592	12.0605	0.002405	0.179038	RAB7B	1193.37	-0.5878	0.269096	12.2805	0.002154	0.177127	TNFRSF13C	2953.39	-0.0465	0.047209	13.857	0.000979	0.07497	FBXO24	54.6449	-0.193835	0.212899	10.8508	0.00440338	0.360216	CHD7	2376.2	0.044886	0.0567941	11.1069	0.00387407	0.311262
MYNN	1151.91	-0.19743	0.083881	12.1657	0.002282	0.140285	HLA-DOA	2978.98	-0.01295	0.048595	12.0392	0.002431	0.179821	PITPNC1	4165.16	0.070642	0.068778	12.2693	0.002166	0.177157	HTR2B	6.0966	0.388674	0.254851	13.8527	0.000982	NA	SFI1	3176.62	0.0249652	0.152441	10.8399	0.00442737	0.360216	C12orf75	804.019	0.0947272	0.0611319	11.1022	0.00388323	0.311262
RPL7A	67052.5	0.108993	0.065143	12.1538	0.002295	0.140285	LHPP	1250.43	-0.07459	0.036307	12.0226	0.002451	0.180196	YWHAE	6792.11	0.068857	0.06606	12.2545	0.002183	0.177513	PFN1	36854	-0.05034	0.039768	13.8496	0.000983	0.07497	CDT1	4277.37	-0.233132	0.330335	10.839	0.00442937	0.360216	ZNF564	5.84946	0.234762	0.170149	11.0777	0.003931	0.311262
IPCEF1	3094.02	-0.22646	0.069987	12.153	0.002296	0.140285	IL17RC	199.934	-0.12105	0.053232	11.9957	0.002484	0.181504	NDFIP2	582.024	-0.48404	0.176459	12.2195	0.002221	0.178722	CERCAM	161.244	-0.22172	0.088073	13.8166	0.000999	0.075078	RGL1	709.264	0.296011	0.2498	10.81	0.00449401	0.36308	AGA	726.809	-0.124399	0.0586749	11.0743	0.00393782	0.311262
ZNF555	407.569	-0.16315	0.059731	12.1525	0.002297	NA	CRNKL1	1774.57	-0.02636	0.028634	11.9629	0.002525	0.182377	DNASE1	1781.26	-0.02116	0.108038	12.2111	0.00223	0.178722	CDIP1	2314.28	-0.02752	0.039693	13.8162	0.001	0.075078	B3GNT2	2749.98	-0.101586	0.125759	10.7986	0.00451985	0.36308	GCK	81.2559	-0.0294352	0.120982	11.0652	0.00395579	0.311262
SLPI	32.6988	-0.35596	0.49347	12.1439	0.002307	NA	HDAC1	6775.08	0.056517	0.016589	11.958	0.002531	0.182377	DHCR7	1065.84	0.060872	0.122244	12.2087	0.002233	0.178722	VPS37B	1972.76	-0.0136	0.02882	13.814	0.001001	0.075078	CHD4	17339.2	0.0598865	0.12153	10.791	0.00453699	0.36308	VSIG10L	331.348	0.00482662	0.0896204	11.0601	0.00396585	0.311262
CCL24	8700.26	0.469428	0.426169	12.1388	0.002313	0.140327	ZNF708	1107.82	-0.13873	0.058915	11.928	0.00257	0.182377	DUX4L50	11.2177	-0.80483	0.280128	12.197	0.002246	0.178823	CANT1	2832.14	0.010386	0.03082	13.8003	0.001008	0.075188	TRBV30	297.695	-0.329186	0.142923	10.7571	0.00461447	0.364815	POLH	1639.7	0.0702731	0.0667075	11.0558	0.00397428	0.311262
SIRPG	1308.86	0.299581	0.09872	12.0865	0.002374	0.143074	NDC1	1301.5	-0.06858	0.036452	11.9041	0.002601	0.182377	LINC00900	153.689	0.293086	0.235654	12.1162	0.002339	0.184646	TMEM250	2169.87	-0.079	0.040454	13.7867	0.001015	0.075296	MCM8	2087.7	0.194992	0.119135	10.7452	0.00464213	0.364815	INSRR	183.122	0.0848314	0.161304	11.0538	0.00397827	0.311262
ALOX15B	247.178	-0.66044	0.206914	12.057	0.002409	NA	SLA2	2266.22	0.112086	0.044898	11.8913	0.002617	0.182377	RYR2	7.30656	-0.79383	0.625488	12.1045	0.002353	0.184646	RPS5	32313	-0.03444	0.04359	13.7714	0.001022	0.07534	SNHG7	1082.14	-0.207754	0.141531	10.7431	0.00464694	0.364815	XCL1	3731.1	0.12541	0.116584	11.0499	0.00398609	0.311262
RPSAP9	11.7627	0.795164	0.234197	12.0516	0.002416	NA	DAB2	2540.24	0.093532	0.068081	11.8901	0.002619	0.182377	VASH2	16.0024	-0.71944	0.316957	12.1014	0.002356	0.184646	MPND	730.107	-0.08936	0.034923	13.7643	0.001026	0.07534	TROAP	1451.4	-0.0708305	0.379933	10.7393	0.00465567	0.364815	IGLV4-69	143.208	0.0179348	0.130275	11.0294	0.00402712	0.311262
SMC2	927.52	-0.17383	0.092219	12.0248	0.002448	0.14498	CDAN1	1277.16	0.035562	0.033898	11.8868	0.002623	0.182377	BCL11B	6369.78	-0.16661	0.076304	12.0447	0.002424	0.18897	NDRG3	2387.46	0.051871	0.028879	13.7353	0.001041	0.076036	TCEA2	1043.86	-0.16211	0.159413	10.7097	0.00472516	0.368342	TPRN	413.211	-0.00476571	0.0535611	11.0102	0.00406593	0.311262
TMEM256	91.7651	0.392877	0.124797	12.0193	0.002455	NA	CCT3	5440.18	0.142726	0.041713	11.8799	0.002632	0.182377	RPL10P6	184.009	-2.39557	0.735396	11.9952	0.002485	0.192707	PI3	402.2	0.547452	0.324513	13.6677	0.001077	0.077928	CYP1B1-AS1	9.8454	0.262869	0.278276	10.6656	0.00483046	0.37294	PPP2R5D	4749.13	0.00074689	0.0444329	11.0067	0.0040731	0.311262
NOP56	4687.14	0.174955	0.059656	12.0141	0.002461	0.14498	ITPR1	4124.02	-0.01548	0.040553	11.878	0.002635	0.182377	TBC1D2	1879.12	-0.27782	0.111771	11.9803	0.002503	0.192854	FOXM1	153.641	-0.38904	0.125595	13.6652	0.001078	0.077928	CAMK1	2836.36	-0.0799377	0.208971	10.6643	0.00483372	0.37294	ATP8B4	286.54	0.221722	0.112327	11.0061	0.00407439	0.311262
GPATCH11	1282.37	-0.23019	0.077748	12.0084	0.002468	0.14498	ATP2A1-AS1	11.1097	0.36074	0.128688	11.8759	0.002637	NA	SRA1	1460.91	0.245693	0.07214	11.9669	0.00252	0.192854	RPS15	20287.7	-0.03699	0.046791	13.629	0.001098	0.078942	EMC9	559.697	-0.220988	0.156613	10.6498	0.00486886	0.373735	MTCO1P12	373.184	-0.206773	0.160466	11.0043	0.00407793	0.311262
NPM1	29510.5	-0.13939	0.088564	12.0067	0.002471	0.14498	TRBJ1-3	171.917	0.247616	0.077296	11.8354	0.002691	0.184215	TRIM41	1791.51	-0.04094	0.057106	11.963	0.002525	0.192854	IFIT1	411.062	0.725583	0.202615	13.5961	0.001116	0.079214	SP140	4909.04	0.0654866	0.0915806	10.6313	0.0049142	0.373939	ADD1	10775.9	0.00837268	0.0197523	10.9975	0.00409195	0.311262
YEATS2	5166.21	-0.45496	0.147985	11.9884	0.002493	0.14535	ZNF653	321.033	-0.15795	0.049177	11.8347	0.002692	0.184215	PRELID2P1	9.33919	0.87622	0.304515	11.9334	0.002563	0.193063	ZYX	15187.8	-0.09462	0.047069	13.5806	0.001125	0.079214	PMP22	356.207	0.354936	0.245088	10.6281	0.00492193	0.373939	ANXA6	27091.3	0.0169898	0.0461659	10.9899	0.00410753	0.311262
KDM3A	14190.6	-0.52045	0.148795	11.9706	0.002515	0.145403	B3GALT2	136.049	-0.28745	0.112149	11.8183	0.002715	0.184666	TLR6	900.235	0.196486	0.084769	11.9331	0.002563	0.193063	PPIB	11876.6	-0.00847	0.041251	13.5682	0.001132	0.079214	EPB41L3	3819.24	0.0782875	0.211872	10.6183	0.00494609	0.373939	VWA7	107.365	0.0063787	0.103521	10.9747	0.00413888	0.311262
MCAT	199.626	0.263901	0.087101	11.9585	0.002531	NA	TRBV29-1	792.471	-0.14108	0.05953	11.7743	0.002775	0.186683	HM13	6792.3	-0.05692	0.069558	11.9225	0.002577	0.193063	PLXNA4	377.744	-0.20823	0.079217	13.56	0.001136	0.079214	TMEM150B	331.407	0.146059	0.181944	10.5727	0.00506031	0.379184	FN3K	52.3982	0.0787975	0.0990925	10.972	0.00414442	0.311262
RSBN1	3319.97	-0.36153	0.114531	11.9456	0.002547	0.145403	JADE1	3143.48	-0.08435	0.025869	11.7655	0.002787	0.186683	RRM2	177.836	-0.67786	0.268296	11.9206	0.002579	0.193063	FASN	2969.8	-0.09313	0.073312	13.555	0.001139	0.079214	MAP4K2	4184.06	-0.0454137	0.0905345	10.5705	0.00506587	0.379184	CANX	25905	-0.0483826	0.0495845	10.9619	0.00416536	0.311262
INHBA	174.098	0.931677	0.578476	11.9383	0.002556	NA	ZNF12	3145.92	-0.16048	0.053016	11.7624	0.002791	0.186683	TKT	13183.5	-0.01025	0.080001	11.906	0.002598	0.193517	RPS21	18461	-0.01014	0.04409	13.5534	0.00114	0.079214	TRDJ3	6.5267	0.62789	0.348219	10.5444	0.00513223	0.381923	LAMC1	436.262	0.190111	0.0892352	10.9519	0.00418619	0.311262
C6orf120	1245.1	-0.07355	0.077612	11.9273	0.002571	0.145403	TRG-AS1	1234.6	-0.12121	0.038302	11.7054	0.002872	0.1897	FSTL4	18.5726	0.939239	0.314869	11.8851	0.002625	0.193803	RPS24	31984.9	0.046134	0.040167	13.5509	0.001141	0.079214	BRD9	1427.73	0.0353473	0.0877101	10.5363	0.00515323	0.381923	SPINT2	2231.15	0.0450026	0.0665823	10.9454	0.00419981	0.311262
KRT8P12	200.299	0.310463	0.094432	11.9222	0.002577	NA	PNPT1	880.405	0.106763	0.040015	11.6857	0.002901	0.1897	FN1	28975.1	-0.91406	0.672546	11.8833	0.002628	0.193803	ZNF860	85.4459	0.100361	0.106945	13.5317	0.001152	0.079363	APCDD1	45.7492	0.408321	0.374799	10.4904	0.00527283	0.383559	C6orf163	18.6484	0.0136363	0.10496	10.9094	0.00427625	0.314157
ZNF138	526.528	-0.40585	0.125	11.9166	0.002584	0.145403	GALNT1	3532.6	-0.07076	0.046181	11.6845	0.002902	0.1897	GNG7	1527.87	-0.19665	0.068948	11.8568	0.002663	0.195432	RITA1	767.139	-0.07377	0.029068	13.5268	0.001155	0.079363	GFPT2	15.139	0.421246	0.271398	10.4747	0.00531435	0.383559	MIOX	4.37683	0.452235	0.212299	10.8981	0.00430031	0.314157
HCFC1R1	965.916	-0.18775	0.068289	11.9151	0.002586	0.145403	TP53BP1	2402.48	0.073791	0.030514	11.6787	0.002911	0.1897	CPSF4	1329.22	0.05917	0.037431	11.8384	0.002687	0.196031	SLC37A3	2177.61	-0.20998	0.093499	13.5173	0.001161	0.079363	IGLON5	212.719	0.0766502	0.33071	10.4702	0.00532632	0.383559	SERTAD1	1050.18	-0.0539216	0.074352	10.8831	0.00433286	0.314157
SLC2A6	928.651	-0.00517	0.159326	11.9084	0.002595	0.145403	FLYWCH1	2689.92	-0.08462	0.079995	11.6714	0.002921	0.1897	IL21-AS1	14.9069	-0.14292	0.302845	11.8313	0.002697	0.196031	PRKACA	3933.94	0.001864	0.030781	13.4728	0.001187	0.08037	TRAV36DV7	214.687	-0.226699	0.121385	10.464	0.00534295	0.383559	IL18RAP	1000.06	0.127047	0.103746	10.8796	0.00434032	0.314157
BYSL	292.665	0.372889	0.131184	11.9024	0.002603	NA	MED23	2868.85	0.008357	0.028942	11.6636	0.002933	0.1897	LMAN1	4547.83	-0.18561	0.056187	11.8064	0.002731	0.197192	PRR5	651.871	-0.12501	0.037385	13.4667	0.001191	0.08037	ICOS	3137.95	-0.0353894	0.104792	10.4523	0.00537418	0.383559	STAB1	871.722	0.366903	0.183878	10.8752	0.00434981	0.314157
SLC48A1	786.789	0.565667	0.165278	11.887	0.002623	0.145403	AGPAT5	1584.19	-0.14747	0.050032	11.5964	0.003033	0.194435	IER5L	315.298	-0.55734	0.218666	11.7943	0.002747	0.197192	PCSK5	794.519	0.058705	0.055431	13.4627	0.001193	0.08037	TNNT3	210.396	-0.194869	0.39841	10.4502	0.00537981	0.383559	MMP12	1029.65	0.781735	0.251122	10.8649	0.00437234	0.314157
ZBTB44	6383.49	-0.30774	0.097917	11.8858	0.002624	0.145403	CAPN2	4851	0.080563	0.029793	11.5926	0.003039	0.194435	KCNAB2	14797.5	-0.21448	0.063545	11.7861	0.002758	0.197192	SCAF1	2506.5	-0.08838	0.045682	13.4212	0.001218	0.081661	DEF6	6784.58	-0.0669619	0.104349	10.4497	0.00538115	0.383559	PLK1	3070.65	0.0222556	0.192825	10.8389	0.00442957	0.314157
SURF2	459.154	0.29492	0.076109	11.8556	0.002664	0.146701	CMTR2	1621.86	-0.04985	0.045697	11.574	0.003067	0.194676	PRAG1	2671.74	-0.29179	0.123805	11.7812	0.002765	0.197192	DPEP2	3224.98	0.058468	0.045859	13.4099	0.001225	0.081728	ZNF710-AS1	946.503	-0.0650508	0.155601	10.4282	0.00543942	0.383559	KIF2C	4945.47	0.0807408	0.17465	10.823	0.00446483	0.314157
MT-ATP6	54289.9	0.158051	0.148624	11.8216	0.00271	0.148305	KAT6B	4158.99	-0.09042	0.037803	11.5566	0.003094	0.194676	RUVBL2	1557.75	-0.08942	0.070172	11.7665	0.002786	0.19771	EIF5	9906.15	0.061896	0.034046	13.3901	0.001237	0.081901	AURKB	3240.43	-0.129408	0.390838	10.4268	0.00544325	0.383559	PMM1	1493.2	-0.0147409	0.0776321	10.8228	0.00446533	0.314157
ZNF681	565.741	-0.49205	0.14203	11.7858	0.002759	0.149837	TMEM184C	1528.99	-0.0692	0.033978	11.5538	0.003098	0.194676	RASGRP1	7717.79	-0.2941	0.087401	11.7523	0.002806	0.198177	SYF2	3035.61	0.027117	0.047358	13.3865	0.001239	0.081901	PCF11	4760.92	0.0370421	0.0917074	10.4228	0.00545399	0.383559	B3GNT9	162.417	-0.00410061	0.0699157	10.8202	0.00447117	0.314157
APOC1P1	15.384	1.05513	0.449953	11.7807	0.002766	NA	ANKRD28	1686.55	-0.04399	0.035986	11.5473	0.003108	0.194676	PLOD3	2888.59	-0.24202	0.078698	11.7254	0.002844	0.198976	ARF3	5440.91	0.026044	0.027628	13.3618	0.001255	0.082526	SLC26A9	24.0565	0.793697	0.411856	10.4222	0.00545575	0.383559	GCM1	6.23242	0.211294	0.174075	10.8198	0.00447202	0.314157
CDK19	2012.52	-0.29627	0.094449	11.7766	0.002772	0.149837	TMEM220-AS1	35.4799	0.303783	0.091748	11.5063	0.003173	NA	TRBV30	179.691	-0.32872	0.144765	11.7194	0.002852	0.198976	RASGRP4	725.818	0.126339	0.06614	13.2727	0.001312	0.085879	EGR3	3485.08	-0.250644	0.143501	10.3892	0.00554656	0.38652	AURKA	2753.39	0.0142711	0.1259	10.812	0.00448945	0.314157
ANKRD40	1981.46	0.005029	0.049295	11.763	0.002791	0.149954	CHP1	2093.23	0.038354	0.028635	11.5052	0.003175	0.197774	ABCB9	128.912	-0.20062	0.099989	11.7129	0.002861	0.198976	ZNF529-AS1	84.3249	0.166749	0.052088	13.2478	0.001328	0.086546	CKS1B	2407.89	-0.0457957	0.178276	10.3882	0.00554923	0.38652	IGKV3D-20	30.4459	0.0411881	0.197733	10.7912	0.00453645	0.315977
ALDH2	3066.49	-0.27871	0.143289	11.7293	0.002838	0.151586	OTUB2	42.9297	-0.06826	0.136305	11.4832	0.00321	NA	FOSL2	7328.89	0.07416	0.17874	11.7071	0.00287	0.198976	FKBP8	12723.7	-0.10055	0.04536	13.2078	0.001355	0.087883	SH2D3C	3591.25	-0.193886	0.125498	10.3682	0.00560509	0.387622	FCHO1	2405.82	-0.00796269	0.0562393	10.757	0.00461479	0.318608
ADAMDEC1	2965.61	-0.00703	0.309608	11.7163	0.002857	0.151668	SDAD1	2410.1	-0.02602	0.029387	11.3747	0.003389	0.210006	AHSA1	3299.25	0.157414	0.055421	11.6662	0.002929	0.202156	CFAP298	260.75	0.0506	0.036888	13.183	0.001372	0.088463	PKN3	958.099	-0.0572603	0.152818	10.3641	0.0056166	0.387622	STAG3	2198.01	0.0791616	0.0900501	10.7562	0.00461663	0.318608
CCT3	5440.18	0.279743	0.081927	11.6887	0.002896	0.152862	KRT8P12	200.299	0.144513	0.048716	11.3526	0.003426	0.211226	EIF4A3	2974.47	0.069185	0.056038	11.6159	0.003004	0.205596	VSIG10	124.191	0.189296	0.072856	13.1761	0.001377	0.088463	ABCA1	6209.98	0.170214	0.231813	10.3438	0.0056737	0.389035	TPRG1	352.808	0.255583	0.081153	10.7468	0.00463836	0.318608
CNPY4	879.686	0.193459	0.057543	11.6735	0.002918	0.153129	KCTD1	68.9447	0.18658	0.06006	11.3263	0.003472	NA	SEPTIN2	10768.7	0.157639	0.0552	11.6108	0.003011	0.205596	S100A11	12130.2	0.033109	0.046674	13.1629	0.001386	0.088638	CHD7	2376.2	0.10322	0.115073	10.3275	0.00572016	0.389035	RAB39A	78.9708	0.181693	0.114078	10.7297	0.00467826	0.318608
ADGRG1	2059.68	-0.27319	0.175591	11.6378	0.002971	0.153387	SEMA7A	948.958	0.111869	0.064611	11.3192	0.003484	0.213671	LIG1	2749.49	-0.0452	0.115508	11.6051	0.00302	0.205596	CCDC124	980.178	-0.07851	0.050648	13.1423	0.0014	0.088943	RNF144B	868.159	-0.136238	0.148901	10.3201	0.00574147	0.389035	HLA-DRB5	5063.55	0.296547	0.20872	10.7289	0.00468012	0.318608
IER5	2712.02	0.292234	0.076694	11.6366	0.002973	0.153387	PAPOLG	2006	-0.10183	0.038672	11.3056	0.003508	0.214023	PRR5	651.871	-0.24511	0.075998	11.5702	0.003073	0.208269	ETHE1	955.78	-0.08964	0.040674	13.1377	0.001403	0.088943	IMPDH2	26329.6	-0.112831	0.152424	10.3131	0.00576167	0.389035	SPC24	1246.51	0.080539	0.178228	10.7177	0.00470626	0.318945
SLC3A2	5705.01	0.248659	0.074137	11.6338	0.002977	0.153387	DYM	2265.38	-0.06113	0.029729	11.2459	0.003614	0.217823	FARP1	133.358	-0.85415	0.275374	11.534	0.003129	0.211124	CD209	9219.65	-0.34601	0.107067	13.1175	0.001418	0.089435	CLEC17A	828.621	0.349687	0.161891	10.3114	0.00576635	0.389035	POLE3	3170.49	-0.0506068	0.0379137	10.6936	0.00476338	0.319263
ZNF12	3145.92	-0.35815	0.10396	11.6101	0.003012	0.153387	THEM6	1098.38	-0.1331	0.044595	11.2315	0.00364	0.217823	ESPL1	308.856	-0.54795	0.158672	11.5074	0.003171	0.212996	RPL8	55469.4	-0.03614	0.040569	13.1052	0.001426	0.08958	SPAG5	4257.05	0.0361454	0.248573	10.2949	0.00581433	0.390521	FBXO24	54.6449	-0.0529214	0.109956	10.687	0.00477907	0.319263
NUDT5	1792.3	0.10553	0.036592	11.6098	0.003013	0.153387	THAP8	344.149	-0.1769	0.056344	11.2313	0.00364	0.217823	EFHD2	10076.9	-0.15525	0.069563	11.3651	0.003405	0.227328	MMP12	1666.61	-0.74962	0.279554	13.0863	0.00144	0.089956	OCLN	13.871	-1.48899	0.596845	10.2812	0.00585428	0.391456	TMSB4XP2	7.96136	-0.496765	0.258327	10.6809	0.00479382	0.319263
RPL41	24497.9	0.060005	0.076354	11.5916	0.00304	0.153387	CYP11A1	135.139	-0.42371	0.141175	11.2177	0.003665	0.217823	LINC00951	20.8291	-0.47003	0.33089	11.3593	0.003415	0.227328	ICAM1	10279.9	-0.11515	0.054836	13.0685	0.001453	0.089956	RHOF	9656.28	-0.102163	0.130975	10.2588	0.00592006	0.391774	CYP4F22	70.0477	0.105203	0.104907	10.6726	0.00481377	0.319263
GCNT4	2092.22	-0.48317	0.138369	11.5894	0.003044	0.153387	CXCL3	806.724	0.982441	0.262674	11.2149	0.00367	0.217823	LAG3	832.681	-0.29704	0.142124	11.3506	0.00343	0.227328	YBX1P1	53.377	-0.46838	0.175561	13.0612	0.001458	0.089956	PID1	1292.37	0.0460683	0.441541	10.251	0.00594312	0.391774	CACNA2D4	319.15	-0.08753	0.0400807	10.6712	0.00481707	0.319263
GFRA2	125.102	0.613256	0.244007	11.5267	0.003141	NA	CUEDC2	1495.12	0.067453	0.024362	11.2011	0.003696	0.217823	CBX1	2431.59	0.117268	0.054133	11.3017	0.003514	0.231923	VPS52	2324.72	-0.01658	0.028656	13.0559	0.001462	0.089956	ALDOA	625.573	-0.399422	0.250071	10.2409	0.0059732	0.391774	DEF8	1313.59	0.0557844	0.04044	10.6357	0.00490327	0.321357
SLC44A3-AS1	11.574	-0.84806	0.343759	11.5244	0.003144	NA	TKFC	1014.06	-0.06487	0.037855	11.1987	0.0037	0.217823	DAP	3679.1	-0.01609	0.073407	11.2911	0.003533	0.232147	ASAP1	5586.34	-0.0733	0.050146	13.0521	0.001465	0.089956	RPL23AP7	335.354	0.0793062	0.139277	10.2399	0.00597619	0.391774	PTTG1	2476.87	-0.00554558	0.123895	10.631	0.00491473	0.321357
FRK	8.87797	-0.75234	0.31525	11.5214	0.003149	NA	RPE	1071.86	-0.13791	0.041875	11.1896	0.003717	0.217823	ANPEP	21694.1	-0.08496	0.145927	11.239	0.003626	0.237235	TMEM8B	452.071	0.028255	0.040293	13.0317	0.00148	0.090292	HMGB3P32	17.2398	0.0947532	0.256911	10.2356	0.00598924	0.391774	PARD3B	8.20304	0.33014	0.164859	10.6218	0.00493736	0.321357
IGFBP4	728.219	-0.44789	0.135204	11.5018	0.00318	0.158128	PRKAR2A	2849.43	-0.00225	0.023113	11.1769	0.003741	0.218123	HAL	123.433	0.310388	0.258587	11.1849	0.003726	0.240796	RPL36	21046.8	-0.0343	0.044194	13.027	0.001483	0.090292	CTSH	7289.73	0.0268102	0.0776364	10.2112	0.00606266	0.39486	CUX2	13.2576	0.0660209	0.127512	10.6169	0.00494957	0.321357
NAP1L1	28947.7	-0.27247	0.111374	11.4994	0.003184	0.158128	NFE4	10.7236	-0.25458	0.324025	11.1582	0.003776	NA	KIR2DL1	253.675	-0.51744	0.230448	11.1797	0.003736	0.240796	LGALS9B	53.9674	0.493676	0.153644	12.9963	0.001506	0.091288	ACAP1	13363.2	-0.046842	0.131631	10.1907	0.0061253	0.395851	AKR1C1	27.5225	-0.148119	0.179821	10.6075	0.00497288	0.321357
PHAX	1467.16	-0.02326	0.062694	11.4896	0.003199	0.158128	SLC44A3-AS1	11.574	-0.4093	0.17619	11.157	0.003778	NA	TFR2	152.536	-0.38835	0.12318	11.1758	0.003743	0.240796	IGSF8	1896.72	-0.0766	0.036038	12.9475	0.001543	0.093137	FLJ20021	61.6754	-0.198577	0.213145	10.1872	0.00613593	0.395851	CASKIN1	150.526	-0.0152794	0.229699	10.6059	0.00497681	0.321357
CD247	13990.5	-0.16771	0.059433	11.4751	0.003223	0.158128	ZNF34	309.428	0.092883	0.031608	11.1218	0.003845	0.222785	KIF18B	54.2686	-0.80524	0.329806	11.171	0.003752	0.240796	NSMCE1-DT	466.804	-0.52921	0.193823	12.8671	0.001607	0.096537	COL23A1	283.24	0.0867991	0.316166	10.1646	0.00620569	0.395851	ECHDC3	168.843	0.0608954	0.0548117	10.5873	0.00502334	0.322128
SVIL	1138.27	0.305738	0.093726	11.4644	0.00324	0.158128	WNT10A	545.635	-0.3217	0.114119	11.0967	0.003894	0.222785	ZNF544	765.668	0.185526	0.055989	11.1662	0.003761	0.240796	ESPNP	4.98946	-0.63984	0.307221	12.8498	0.001621	NA	MGME1	1297.89	0.0876164	0.0664836	10.1532	0.00624119	0.395851	MMP14	8490.21	0.0635251	0.103799	10.5713	0.00506371	0.322128
LINC01679	331.363	-0.81588	0.236365	11.4431	0.003275	NA	NUTM2A-AS1	455.896	0.120112	0.05925	11.0949	0.003897	0.222785	IRAK3	2766.19	0.306343	0.166719	11.1509	0.00379	0.241614	IFFO2	1826.45	-0.07947	0.033484	12.825	0.001641	0.098167	DNMT3A	4093.52	0.0449806	0.0771116	10.1521	0.00624453	0.395851	INPP4A	3759.15	0.0246199	0.0425347	10.571	0.00506453	0.322128
EMC8	703.464	0.222323	0.066422	11.4386	0.003282	0.158128	FCF1	1826.13	-0.02832	0.030447	11.0868	0.003913	0.222785	PRF1	11474.3	-0.22831	0.126104	11.142	0.003807	0.241669	EXOSC10	3420.39	0.032886	0.01781	12.8104	0.001653	0.098174	ORC6	691.43	0.12796	0.168799	10.1503	0.00625019	0.395851	FSTL4	5.62077	0.641723	0.206625	10.559	0.00509506	0.322128
ZEB1	2869.06	-0.34263	0.112659	11.4367	0.003285	0.158128	OAF	419.125	0.17318	0.052572	11.086	0.003915	0.222785	VRK2	1170.66	0.123284	0.078914	11.1291	0.003831	0.242214	RPL15	42766.4	0.009596	0.036312	12.8074	0.001655	0.098174	CXCL16	4207.52	0.184588	0.160941	10.1465	0.00626205	0.395851	PRPF40B	236.323	0.110049	0.0564558	10.5435	0.00513471	0.322128
PLEKHH1	25.1991	-0.51488	0.274767	11.4263	0.003302	NA	WNK2	11.9915	0.460286	0.163525	11.0715	0.003943	NA	NUDT5	1856.11	0.109216	0.03488	11.1186	0.003851	0.242463	BRD8	2047.51	0.069576	0.028868	12.7944	0.001666	0.098174	NTRK2	34.2317	0.752932	0.250241	10.078	0.00648022	0.407314	PYGO2	2587.22	0.0300974	0.026366	10.5298	0.00516978	0.322128
ZNF480	1122.77	-0.09918	0.07888	11.3932	0.003357	0.158128	TMED10	11070	-0.09169	0.043611	11.0573	0.003971	0.223606	QPCT	3016.34	-0.36886	0.200929	11.0996	0.003888	0.243758	TUNAR	8.91908	0.18074	0.160928	12.7929	0.001667	NA	NAPSA	1861.39	-0.280498	0.207833	10.0727	0.00649754	0.407314	PARP14	7646.13	0.0580409	0.0619038	10.5253	0.0051816	0.322128
LIX1L	3369.52	-0.20563	0.056068	11.3922	0.003359	0.158128	IL1RL2	9.95849	0.439797	0.168713	11.0565	0.003973	NA	QSOX1	9668.12	-0.05749	0.146074	11.0754	0.003936	0.245707	HEATR6	1033.86	0.095128	0.031339	12.7906	0.001669	0.098174	WDR54	3451.12	-0.252036	0.248247	10.0506	0.00656965	0.410126	POU2F2	4721.7	0.0421391	0.0468978	10.5217	0.00519088	0.322128
USP53	1809.23	-0.49709	0.169357	11.389	0.003364	0.158128	KIAA1143	2155.2	-0.06283	0.031539	11.0538	0.003978	0.223606	RAB3A	197.511	-0.29105	0.108405	11.0669	0.003952	0.245737	RAB19	60.7837	-0.15163	0.128196	12.7563	0.001698	0.099262	SHISA8	69.6061	-0.0722319	0.293578	10.0388	0.00660836	0.410838	SGMS1	996.557	0.0298664	0.0598008	10.5198	0.0051957	0.322128
DIPK1A	820.559	-0.3112	0.117137	11.3876	0.003367	0.158128	CNRIP1	45.5673	0.26222	0.112144	11.0504	0.003985	NA	HSDL2	1347.24	0.186078	0.087989	11.0471	0.003992	0.246558	FSTL1	58.0067	0.200108	0.10301	12.7418	0.001711	0.099262	RNFT2	163.446	0.179362	0.145866	10.0151	0.00668728	0.413592	SPAG5	4257.05	0.078432	0.130662	10.5166	0.00520422	0.322128
PTPRE	6277.21	0.072395	0.095155	11.3833	0.003374	0.158128	PTPMT1	200.215	-0.01766	0.036233	11.0416	0.004003	0.223606	ST6GALNAC3	77.1684	0.30942	0.17993	11.0437	0.003998	0.246558	FAM102A	11046.8	-0.11383	0.034903	12.7394	0.001713	0.099262	DOCK4	915.477	0.274111	0.223394	10.009	0.00670764	0.413592	IGHV4-59	240.759	0.113051	0.135336	10.5016	0.00524339	0.322128
LGALS8	8503.39	-0.27194	0.095156	11.3778	0.003383	0.158128	STARD7	6434.44	0.024934	0.02714	11.0405	0.004005	0.223606	CNTRL	4583.88	0.077553	0.081583	11.0215	0.004043	0.247111	MRFAP1	6675.52	0.007297	0.02311	12.7216	0.001728	0.099262	SUSD3	1891.89	-0.150409	0.144311	9.98495	0.00678883	0.414309	TCEA2	1043.86	-0.037651	0.0825105	10.5007	0.00524568	0.322128
RASSF8-AS1	8.21429	0.793403	0.338288	11.3756	0.003387	NA	TNKS	2638.45	-0.07006	0.02903	11.0303	0.004025	0.223702	VAT1L	52.8574	-1.17351	0.476629	11.0145	0.004057	0.247111	RBM5	8414.62	0.044733	0.034642	12.7206	0.001729	0.099262	PTMAP9	82.704	-0.357543	0.193363	9.97758	0.00681391	0.414309	CDCA8	2941.55	0.0176676	0.155549	10.4634	0.00534444	0.325654
AHSA1	2866.93	0.201438	0.059849	11.3719	0.003393	0.158128	CHFR	2366.44	0.045554	0.029303	11.0096	0.004067	0.224973	DEPDC1B	46.3607	-0.60689	0.230633	11.0017	0.004083	0.247111	ARHGAP32	830.314	-0.10144	0.048038	12.714	0.001735	0.099262	SBK1	3501.42	-0.39697	0.254834	9.9705	0.00683808	0.414309	MESP1	24.2904	0.0946858	0.160404	10.4549	0.00536709	0.325654
MT-CO3	104060	0.212648	0.131748	11.3658	0.003404	0.158128	ASPM	47.5589	-0.01538	0.116517	10.9945	0.004098	NA	STK17B	13060.6	-0.037	0.078718	10.9994	0.004088	0.247111	MGAT1	25267.9	-0.14585	0.044455	12.7101	0.001738	0.099262	FCRLB	913.402	-0.0265281	0.384723	9.96303	0.00686366	0.414309	FLJ20021	61.6754	-0.0322627	0.104123	10.448	0.00538584	0.325654
ZNF134	1574.01	-0.00654	0.058119	11.3515	0.003428	0.158437	DHX36	2996.79	-0.0681	0.041635	10.9781	0.004132	0.226463	TMEM8B	452.071	0.033514	0.081461	10.9987	0.004089	0.247111	RPL18A	35511.1	-0.03406	0.044616	12.6857	0.001759	0.100068	ARHGEF17	197.082	0.448807	0.235829	9.95853	0.00687912	0.414309	SASH1	259.106	0.00885844	0.167522	10.4314	0.00543069	0.325654
SSR1	7619.53	-0.243	0.101378	11.3318	0.003462	0.159181	PLEKHA2	7540.74	-0.11602	0.031934	10.9714	0.004146	0.226463	LPAR3	8.8564	1.11457	0.385935	10.9891	0.004109	0.247302	UBE2D2	4264.98	0.023093	0.04333	12.5857	0.00185	0.104773	BMP8B	192.143	0.00997369	0.246651	9.95688	0.0068848	0.414309	ANXA4	954.658	0.0254218	0.0390504	10.417	0.00546994	0.325654
UFSP1	28.927	0.567589	0.218287	11.3269	0.003471	NA	PCYOX1	1993.04	-0.11113	0.044992	10.9685	0.004152	0.226463	RSBN1	3099.87	-0.22073	0.065979	10.9453	0.0042	0.251768	TTYH3	10662.6	-0.13259	0.052357	12.5619	0.001872	0.105593	AJM1	315.004	-0.2436	0.265113	9.94138	0.00693836	0.414309	EPS8L1	107.287	0.0199841	0.0908257	10.4152	0.00547488	0.325654
VAV3	1268.43	-0.0131	0.072231	11.2969	0.003523	0.160757	CBWD4P	28.7429	0.144317	0.115045	10.9643	0.00416	NA	KLHL9	2151.19	0.137777	0.055075	10.9151	0.004264	0.253855	FAM102B	2062.85	-0.05759	0.047759	12.5301	0.001902	0.106691	CPM	717.062	-0.143541	0.194758	9.93617	0.00695646	0.414309	TRDC	1675.85	0.207854	0.0825723	10.415	0.00547531	0.325654
ZBTB41	1243.08	-0.63748	0.194548	11.2882	0.003538	0.160757	PGAM1P8	41.357	0.055406	0.093255	10.8954	0.004306	NA	CYP4F3	74.9475	-0.49455	0.478198	10.9129	0.004269	0.253855	CNPY4	742.181	0.090027	0.026497	12.5251	0.001906	0.106691	ZNF621	1342.84	0.16866	0.0974506	9.9258	0.00699263	0.414309	SERPINB2	1519.01	0.598937	0.276786	10.4147	0.00547627	0.325654
N4BP3	1075.75	-0.4303	0.169988	11.2694	0.003572	0.160757	CYB5D1	56.1699	-0.02881	0.07606	10.8841	0.004331	NA	TMEM272	151.423	0.294193	0.192254	10.8856	0.004327	0.255786	KDELR1	3776.54	-0.03188	0.025268	12.5161	0.001915	0.10674	RGS6	14.3849	0.219058	0.302682	9.92348	0.00700074	0.414309	THOC5	2106.51	0.0125185	0.0461596	10.3981	0.00552177	0.327067
RPL30	62925.9	0.019286	0.063187	11.2629	0.003583	0.160757	NOG	2051.41	-0.22276	0.087931	10.8654	0.004371	0.23631	METTL8	837.237	0.141227	0.07407	10.8752	0.00435	0.255786	ZNF787	954.927	-0.09353	0.049068	12.4894	0.001941	0.107707	RAD54L	1808.94	0.135087	0.300801	9.91736	0.00702219	0.414309	IGLC2	999.443	-0.106063	0.126883	10.3635	0.00561813	0.330152
SPSB1	532.931	0.140661	0.215694	11.2612	0.003586	0.160757	CRAMP1	836.983	0.091566	0.031027	10.8651	0.004372	0.23631	MSRB2	220.388	0.291395	0.11567	10.8742	0.004352	0.255786	LPAR6	2203.96	0.189265	0.089828	12.482	0.001948	0.107707	CATSPER1	82.1145	-0.131555	0.154558	9.88946	0.00712084	0.416085	TDRKH-AS1	39.417	-0.0452179	0.0849055	10.355	0.00564201	0.330152
MTPN	7131.03	-0.25019	0.105498	11.2294	0.003644	0.161727	ARHGAP32	867.173	-0.09894	0.054276	10.7923	0.004534	0.243342	SEC22B4P	109.521	0.289244	0.144207	10.8245	0.004462	0.259849	MS4A4E	7.78586	0.17997	0.232234	12.4574	0.001972	NA	SPC24	1246.51	0.00642924	0.356016	9.88707	0.00712937	0.416085	ENTPD1	1291.45	-0.0835513	0.106596	10.3485	0.00566044	0.330152
CACNA2D2	592.445	-0.16319	0.135671	11.2292	0.003644	0.161727	ZNF202	1057.25	0.102109	0.032675	10.7819	0.004558	0.243342	YBX3	2344.66	0.028583	0.074834	10.8238	0.004463	0.259849	RNF125	2412.24	-0.02216	0.038946	12.4513	0.001978	0.108942	CD79B	4773.14	0.114319	0.153624	9.88541	0.00713526	0.416085	FZD9	12.7323	-0.286131	0.11508	10.346	0.00566764	0.330152
MS4A6E	152.914	0.105753	0.555431	11.2091	0.003681	NA	ATG101	972.278	0.093303	0.034332	10.7719	0.00458	0.243342	RFX1	748.813	-0.22138	0.108829	10.819	0.004474	0.259849	EIF3D	12566.2	-1.61e-05	0.027604	12.4051	0.002024	0.111047	AZI2	1677.94	-0.11126	0.104895	9.86288	0.00721611	0.416465	DEXI	1037.12	0.00536058	0.0371205	10.3341	0.00570136	0.330152
AEN	1016.79	0.402789	0.123825	11.1911	0.003714	0.163314	ZBTB41	1243.08	-0.25088	0.094505	10.7702	0.004584	0.243342	FAM102A	11046.8	-0.20865	0.068848	10.8117	0.00449	0.259849	EPHX2	947.013	0.088853	0.05232	12.3866	0.002043	0.111635	LINC00398	8.64476	0.503763	0.31406	9.85396	0.00724836	0.416465	TAF12	945.431	-0.0198463	0.0313851	10.3326	0.00570551	0.330152
USP39	2471.65	0.135105	0.040351	11.1899	0.003717	0.163314	CSDE1	31159.4	-0.08993	0.037283	10.7479	0.004636	0.244967	VSIG10	124.191	0.298844	0.151042	10.7924	0.004534	0.261236	KPNA4	3839.49	0.018607	0.029888	12.3594	0.002071	0.112482	TMC6	7018.27	-0.128345	0.134948	9.83077	0.00733288	0.416465	HMG20B	2665.19	-0.0235619	0.0695735	10.3096	0.00577169	0.330892
OR52K3P	50.3002	0.373198	0.298433	11.1361	0.003818	NA	SEC24B	2793.36	-0.07323	0.031177	10.7264	0.004686	0.245672	SNAPC5	738.54	0.178429	0.054984	10.7857	0.004549	0.261236	CD3E	17141.7	-0.00448	0.033918	12.3558	0.002075	0.112482	EIF4G3	2995.36	0.174698	0.103764	9.8307	0.00733317	0.416465	ABCC5	979.59	0.0954387	0.0564183	10.3044	0.0057867	0.330892
RANBP1	1180.28	0.184644	0.056206	11.1351	0.00382	0.166878	SLC25A25	1268.87	0.097732	0.034738	10.7186	0.004704	0.245672	KIAA0825	36.9962	0.446279	0.149085	10.7526	0.004625	0.263792	C17orf58	474.043	-0.29865	0.108196	12.2811	0.002154	0.115879	ZSCAN25	1568.78	-0.183074	0.067383	9.8231	0.00736106	0.416465	PTPRN	122.354	-0.0350915	0.154354	10.2994	0.00580126	0.330892
KRT17P6	7.43176	1.34758	0.604998	11.1312	0.003827	NA	PNP	2658.08	0.117053	0.039465	10.7156	0.004711	0.245672	ZNF33B	1607.69	0.059001	0.063955	10.751	0.004629	0.263792	SRRM1	6443.54	-0.00519	0.031504	12.2741	0.002161	0.115879	PRR16	15.4757	-0.554683	0.309975	9.82252	0.00736322	0.416465	TCF3	5009.31	-0.0388296	0.0558939	10.291	0.00582564	0.330892
FKBP9	69.6545	-0.44774	0.208891	11.1254	0.003838	NA	LINC01588	355.938	0.148365	0.050069	10.7017	0.004744	0.245894	TMEM216	664.462	0.191139	0.065603	10.7401	0.004654	0.264242	TBC1D10B	2938.9	-0.00453	0.031515	12.273	0.002162	0.115879	TLE6	176.028	-0.0892079	0.360693	9.81776	0.00738075	0.416465	SLC4A11	36.6909	0.171357	0.108338	10.278	0.00586349	0.330892
HELZ	5295.28	-0.22621	0.067071	11.1118	0.003865	0.166878	PTPRK	221.495	0.036636	0.06405	10.6962	0.004757	0.245894	BCKDHA	9.87688	-0.85111	0.284798	10.71	0.004724	0.265761	LINC00539	42.9766	0.217663	0.079096	12.2535	0.002184	0.116567	NID1	76.4406	-0.203711	0.239651	9.81668	0.00738476	0.416465	TRAIP	574.769	0.0531698	0.110882	10.2773	0.00586564	0.330892
ATG101	972.278	0.216115	0.067351	11.1088	0.00387	0.166878	AAK1	7923.31	-0.07057	0.025122	10.661	0.004842	0.246128	CARD16	712.692	0.412766	0.128753	10.7072	0.004731	0.265761	ST6GALNAC3	77.1684	0.140399	0.093852	12.2311	0.002208	0.117428	SYTL3	10098.3	-0.00319342	0.239647	9.80333	0.00743419	0.416465	CKS1B	2407.89	-0.0167314	0.0935283	10.275	0.00587226	0.330892
RETREG1	1795.53	-0.3897	0.130776	11.1034	0.003881	0.166878	TTF2	985.501	0.065534	0.037063	10.6599	0.004844	0.246128	IL4I1	4774.49	-0.37899	0.157688	10.7026	0.004742	0.265761	EPN1	2568.17	-0.06247	0.037906	12.2184	0.002222	0.117723	SDK1	730.418	0.153196	0.193732	9.80021	0.00744582	0.416465	SHISA8	69.6061	0.0788525	0.1466	10.2603	0.00591568	0.332095
SLC37A4	1124.75	0.073892	0.074862	11.098	0.003891	0.166878	AIDA	1432.48	-0.05319	0.037274	10.6555	0.004855	0.246128	FRG1CP	587.22	0.38269	0.14628	10.6986	0.004751	0.265761	PEX14	826.866	-0.06011	0.031111	12.2074	0.002235	0.117923	MTRF1L	454.363	-0.0390311	0.111412	9.79129	0.00747908	0.416465	IGHG4	721.797	-0.0391956	0.154092	10.2458	0.00595882	0.332141
FUT11	3233.06	-0.51833	0.157145	11.0783	0.00393	0.167725	CUL2	1824.32	-0.08375	0.039403	10.6547	0.004857	0.246128	NIFK-AS1	241.255	0.20111	0.065166	10.6848	0.004784	0.266612	CHCHD5	396.714	-0.08199	0.038938	12.1805	0.002265	0.119067	MGLL	1525.31	-0.0980666	0.153857	9.78322	0.00750932	0.416465	AZI2	1677.94	-0.065009	0.0536621	10.2451	0.00596066	0.332141
RNF150	37.6849	-0.58159	0.288046	11.0738	0.003939	NA	HSPG2	1060.82	-0.28176	0.097598	10.6508	0.004866	0.246128	ADAMTSL4	2457.24	-0.01546	0.139169	10.6629	0.004837	0.268549	TGM3	9.36992	0.477597	0.262042	12.1699	0.002277	NA	KIF22	6322.78	-0.0413544	0.201923	9.77881	0.0075259	0.416465	SDK1	730.418	0.121567	0.096832	10.231	0.00600308	0.333271
TANC2	1780.24	-0.16658	0.091304	11.0598	0.003966	0.168474	ABCA6	48.0741	0.005531	0.136028	10.6405	0.004892	NA	SPINT1	1562.57	-0.42539	0.205572	10.6425	0.004887	0.270305	SEC11A	3111.81	0.01048	0.0426	12.1093	0.002347	0.122709	TMEM176A	538.748	-0.598626	0.407103	9.76511	0.00757761	0.416465	EME1	738.938	0.0552293	0.128136	10.2162	0.00604742	0.334183
UGT2B17	8.80063	-1.54574	0.527314	11.0462	0.003994	NA	ZNF354C	834.452	-0.11045	0.034071	10.6331	0.00491	0.246128	PTK2	748.03	-0.13218	0.070492	10.6319	0.004913	0.270461	DISC1	434.325	0.116225	0.062355	12.1052	0.002352	0.122709	TMEM200A	77.8924	-0.219964	0.190388	9.75973	0.00759803	0.416465	EGR3	3485.08	-0.114226	0.0720606	10.2108	0.00606394	0.334183
RUNDC3B	19.3807	-0.87158	0.266953	11.0454	0.003995	NA	GNB4	2438.29	-0.17255	0.065479	10.6324	0.004911	0.246128	MFSD14C	1271.78	0.106458	0.070374	10.6267	0.004925	0.270461	COX7C	6905.56	-0.00454	0.042715	12.0739	0.002389	0.123108	ORC1	3198.39	0.0419695	0.24234	9.74789	0.00764315	0.416465	PMP22	356.207	0.221311	0.123671	10.1993	0.00609901	0.33442
MRPL18	1311.7	0.163402	0.060008	10.9982	0.004091	0.172522	FYN	15811.7	-0.00737	0.028835	10.6157	0.004953	0.246128	HEXD	2014.12	-0.2094	0.174267	10.6105	0.004965	0.271672	SYNGR1	378.374	-0.21713	0.090709	12.0692	0.002394	0.123108	FCHO1	2405.82	-0.09492	0.113912	9.73992	0.00767369	0.416465	ESPNP	2.82876	-0.681425	0.323124	10.1931	0.00611778	0.33442
NLRP2	603.897	0.48456	0.213342	10.9934	0.0041	0.172522	TMEM158	51.2279	0.476709	0.145797	10.5953	0.005003	NA	RAB19	60.7837	-0.1485	0.260151	10.6014	0.004988	0.271917	RSAD1	2625.75	-0.00593	0.028674	12.066	0.002398	0.123108	LSM2	2292.46	-0.0193639	0.0910661	9.73593	0.007689	0.416465	IGHG1	4225.83	-0.089555	0.161955	10.1761	0.00617009	0.33442
APC	2548.84	-0.20924	0.063786	10.9534	0.004183	0.174535	SMAD2	4949.44	-0.09108	0.03666	10.5897	0.005017	0.246128	DPEP2	3224.98	0.109042	0.095889	10.5928	0.00501	0.272112	RGS16	346.927	-0.22912	0.089177	12.0643	0.0024	0.123108	LMCD1	299.208	0.261143	0.23504	9.73435	0.00769506	0.416465	RDM1	155.783	0.106047	0.184397	10.1729	0.00617997	0.33442
TRAT1	1691.37	-0.34666	0.106558	10.9514	0.004187	0.174535	RRS1	467.188	0.170092	0.064084	10.5884	0.005021	0.246128	PDIA3	18056.6	0.038456	0.084221	10.5748	0.005055	0.273389	RPL18	41772.3	-0.03596	0.037907	12.0614	0.002404	0.123108	EXOC3-AS1	51.7556	-0.40985	0.174321	9.73427	0.0076954	0.416465	GPI	34010.8	-0.107363	0.10288	10.1692	0.00619129	0.33442
NOL11	2426.56	-0.04846	0.078017	10.9239	0.004245	0.175851	RANBP1	1180.28	0.091717	0.028485	10.5866	0.005025	0.246128	SRSF7	7212.86	0.079658	0.08277	10.569	0.005069	0.273389	SLC49A3	485.576	-0.20252	0.075904	12.0483	0.00242	0.12346	PLA2G4C	240.194	-0.529638	0.28567	9.70766	0.00779846	0.41778	ZNF783	723.346	0.0432042	0.0435283	10.1634	0.00620931	0.33442
ZSCAN12	585.813	-0.17867	0.074079	10.9168	0.00426	0.175851	EIF2B4	1592.28	0.067892	0.025324	10.5661	0.005077	0.246128	CFAP57	12.0716	-0.2764	0.300941	10.5456	0.005129	0.274797	TOR4A	1147.09	-0.06926	0.050536	12.0106	0.002466	0.124681	CNTROB	3100.45	-0.0958663	0.143967	9.70699	0.00780105	0.41778	ZNF213	608.648	-0.129933	0.0511814	10.1548	0.00623615	0.33442
MT-CO2	96131.3	0.23238	0.146035	10.9085	0.004278	0.175851	GLIS3	128.834	0.462866	0.14557	10.564	0.005082	0.246128	OLIG2	17.8446	0.94001	0.536876	10.542	0.005139	0.274797	PLOD3	2888.59	-0.12903	0.039135	11.9998	0.002479	0.124681	CTTNBP2NL	325.707	0.24701	0.153278	9.70627	0.00780389	0.41778	LARGE2	264.714	0.113383	0.0820525	10.1441	0.00626941	0.33442
ABCF2	438.968	0.276901	0.084562	10.8835	0.004332	NA	SLC30A6	1410.64	-0.08751	0.039627	10.5632	0.005084	0.246128	POLR1E	1437.01	0.017044	0.073942	10.531	0.005167	0.274797	RPL3	128341	-8.51e-07	0.033144	11.9993	0.00248	0.124681	NDUFA9	406.9	0.163431	0.10673	9.69669	0.00784133	0.41778	PSRC1	508.933	0.0352616	0.179539	10.1385	0.00628725	0.33442
DAGLA	559.444	0.107016	0.168085	10.8818	0.004336	0.1774	CAMK4	10173.1	-0.12592	0.038755	10.5561	0.005102	0.246128	MKI67	841.3	-0.98799	0.27817	10.5303	0.005169	0.274797	CLEC4D	237.994	0.45167	0.144581	11.9828	0.0025	0.124681	TRBV11-1	35.7061	0.531984	0.205137	9.68751	0.0078774	0.41778	FOXJ1	84.4364	-0.153633	0.148732	10.129	0.00631707	0.33442
TRBV11-1	27.0523	0.667856	0.204849	10.8788	0.004342	NA	NR2C2	6029.34	-0.03018	0.032039	10.5556	0.005104	0.246128	TMEM130	22.0353	-1.35025	0.710623	10.5147	0.005209	0.275966	FCAR	1341.36	0.321075	0.131766	11.9763	0.002508	0.124681	FGF2	11.4514	-0.378389	0.428478	9.68461	0.00788885	0.41778	MS4A7	1483.17	0.14672	0.148866	10.1198	0.00634629	0.33442
MED21	807.127	-0.33106	0.114781	10.8454	0.004415	0.179831	GALNT6	882.44	0.173099	0.067807	10.5511	0.005115	0.246128	ACAD10	1264.24	0.051254	0.062941	10.499	0.00525	0.277177	ZNF574	1248.52	-0.06729	0.047266	11.9758	0.002509	0.124681	CSF2RB	3743.4	0.208436	0.160252	9.66626	0.00796158	0.41778	PLSCR1	1946.74	0.0245398	0.0785566	10.1191	0.00634835	0.33442
TAS2R64P	15.0235	-1.81891	0.566796	10.8387	0.00443	NA	FAM30A	1168.01	0.014361	0.063837	10.534	0.005159	0.247235	TRBV12-4	167.553	0.579366	0.242412	10.4754	0.005312	0.279106	CCDC66	1425.81	0.136654	0.045849	11.9714	0.002514	0.124681	IL18RAP	1000.06	0.177028	0.193376	9.66588	0.00796306	0.41778	NUDCD3	4555.1	-0.0132431	0.0366033	10.1163	0.0063572	0.33442
NELFE	2068.67	0.149058	0.048566	10.8314	0.004446	0.180277	USP39	2471.65	0.062771	0.02135	10.512	0.005216	0.247491	UPB1	253.303	-0.38751	0.188865	10.4666	0.005336	0.279106	ARHGDIA	12292	-0.1059	0.041673	11.9555	0.002534	0.124681	HMOX1	1006.86	0.0268006	0.179527	9.66424	0.00796961	0.41778	VNN1	91.4293	0.718589	0.312714	10.1028	0.00640047	0.334854
CORO2B	147.82	0.390495	0.228566	10.8079	0.004499	NA	EBNA1BP2	977.064	0.084544	0.034942	10.5056	0.005233	0.247491	TNFRSF13C	2953.39	-0.09425	0.083858	10.4641	0.005342	0.279106	SPATA20	934.261	-0.26835	0.099544	11.9448	0.002548	0.124681	PSMC3IP	455.05	0.180557	0.159484	9.65543	0.00800478	0.418166	GPR15	79.2111	0.339323	0.111968	10.0998	0.00640996	0.334854
PDS5A	7399.34	-0.17341	0.081162	10.7903	0.004538	0.183182	ZNF736	1267.97	-0.04089	0.036853	10.5008	0.005245	0.247491	MRPS9	867.484	0.258538	0.082164	10.4549	0.005367	0.279181	ZBTB7A	3406.8	-0.10757	0.048879	11.9392	0.002555	0.124681	ECHDC3	168.843	0.13476	0.113383	9.64164	0.00806019	0.419077	IGKV1D-13	33.3819	0.361485	0.39405	10.0824	0.00646583	0.336603
ZNF770	3747.98	-0.52722	0.155392	10.7751	0.004573	0.183749	UPB1	207.873	-0.27598	0.101798	10.493	0.005266	0.247491	CDC25A	77.0093	-0.63792	0.25648	10.4473	0.005388	0.279181	CD247	13175.4	-0.08771	0.035908	11.9354	0.00256	0.124681	C5AR1	1244.61	0.147734	0.19203	9.63724	0.00807792	0.419077	MTHFSD	662.601	0.0307691	0.0346035	10.0563	0.00655079	0.339281
EDN1	61.5666	0.673555	0.22214	10.7746	0.004574	NA	ARIH2	5031.29	0.062945	0.020501	10.483	0.005292	0.247491	AP2S1	2852.65	-0.11417	0.092093	10.4325	0.005428	0.279181	USP39	2531.18	0.058377	0.018228	11.9349	0.002561	0.124681	FAM72A	214.955	-0.173543	0.226485	9.6286	0.00811289	0.419311	TESC	802.27	0.195102	0.140267	10.0528	0.00656237	0.339281
RPS21	19525.5	0.110508	0.081978	10.7295	0.004679	0.186831	PTPRE	6277.21	0.055979	0.0461	10.4783	0.005305	0.247491	SLC12A7	2923.81	-0.40272	0.149951	10.4246	0.005449	0.279181	KRT8P12	179.707	0.114495	0.043889	11.9324	0.002564	0.124681	LIG1	6496.7	-0.0370728	0.181117	9.61824	0.00815504	0.419311	ALG11	212.324	0.0583603	0.0628407	10.0358	0.00661851	0.341012
NDNF	27.9095	-1.3111	0.372821	10.7261	0.004687	NA	ZMAT3	1468.89	-0.03644	0.048172	10.4761	0.005311	0.247491	LAMP3	3597.88	-0.25235	0.195948	10.4029	0.005509	0.279181	CYP2S1	993.331	-0.11661	0.062742	11.9248	0.002574	0.124681	MZT2A	1660.71	-0.302816	0.225602	9.61554	0.00816605	0.419311	CYP3A5	11.1667	-0.062508	0.265113	10.0224	0.00666284	0.341603
TMED10	11070	-0.20724	0.090736	10.7239	0.004692	0.186831	PTPN9	1520.88	0.048547	0.032185	10.4616	0.005349	0.248307	WNT1	25.3386	-0.5106	0.199573	10.3949	0.005531	0.279181	BTN3A1	13810.8	0.046004	0.046481	11.9124	0.00259	0.124681	VAMP5	1542.89	-0.133385	0.172851	9.60697	0.0082011	0.419679	EPB41L3	3819.24	0.063682	0.108878	10.0139	0.00669123	0.341603
GNAL	156.337	-0.2432	0.183774	10.7111	0.004722	NA	TRAV30	67.1617	-0.21405	0.070952	10.4528	0.005373	NA	CHDH	191.867	-0.99221	0.264607	10.3914	0.00554	0.279181	LINC02273	454.681	0.345372	0.146605	11.9116	0.002591	0.124681	B3GNT9	162.417	-0.00917032	0.133735	9.58049	0.00831042	0.423181	LINC00847	1327.38	-0.0037262	0.0443525	10.0119	0.00669811	0.341603
RPS8	60370.2	0.125896	0.076814	10.7031	0.004741	0.187946	LIN52	388.082	0.086154	0.032699	10.4414	0.005404	0.248464	KRT8P12	179.707	0.233322	0.090077	10.3874	0.005551	0.279181	MFSD14C	1271.78	0.063951	0.034613	11.9062	0.002598	0.124681	AHRR	723.374	0.440842	0.274576	9.57679	0.0083258	0.423181	LRRC37BP1	243.116	-0.0514575	0.0451057	9.98335	0.00679428	0.345337
SMYD3	436.147	-0.20983	0.070284	10.6961	0.004757	NA	NOLC1	4643.29	0.106245	0.033343	10.4282	0.005439	0.248464	KIAA1522	349.139	-0.17048	0.126767	10.3773	0.00558	0.279181	KIF20A	55.4675	-0.26681	0.144307	11.9005	0.002605	0.124681	JAML	10898.1	0.143327	0.0941111	9.56241	0.00838589	0.424426	ETV2	43.0333	-0.100156	0.104345	9.97559	0.0068207	0.345513
MALT1	5818.93	-0.34516	0.103568	10.6927	0.004766	0.188094	SLC29A4	118.716	-0.41612	0.12687	10.4231	0.005453	0.248464	RITA1	767.139	-0.11707	0.061181	10.373	0.005591	0.279181	TFAP4	1015.05	-0.0958	0.031467	11.889	0.00262	0.124971	SHROOM1	102.667	0.13261	0.238777	9.55745	0.0084067	0.424426	BEND5	1597.45	-0.0682717	0.160518	9.95025	0.00690766	0.347646
DHX35	635.702	0.185426	0.056951	10.6743	0.004809	0.188692	RBM28	1756.31	0.062577	0.027964	10.4162	0.005472	0.248464	HOMER2	723.372	-0.43241	0.173756	10.3691	0.005602	0.279181	AICDA	26.1318	-0.26498	0.152464	11.8537	0.002667	0.126164	GBE1	5799.85	-0.400263	0.151822	9.54098	0.00847621	0.425926	JAKMIP3	103.803	0.172602	0.137459	9.94986	0.00690901	0.347646
MPHOSPH9	1571.23	-0.1473	0.071642	10.6667	0.004828	0.188692	GALNT7	1313.13	-0.08658	0.045369	10.4012	0.005513	0.248464	GZMK	1491.13	0.070839	0.121967	10.3687	0.005604	0.279181	TRIM8	2837.77	-0.04199	0.032319	11.8504	0.002671	0.126164	TNFAIP8L1	2060.66	-0.0776024	0.108661	9.53434	0.0085044	0.425926	RPL10P6	269.482	-1.25856	0.37798	9.93052	0.00697615	0.349854
SLC4A10	376.088	-0.71235	0.29859	10.6599	0.004844	NA	CSF1	1752.07	0.20792	0.203516	10.4011	0.005513	0.248464	DDX51	1476.52	-0.07622	0.064723	10.3683	0.005605	0.279181	POR	4283.81	-0.01429	0.050739	11.8453	0.002678	0.126164	GAPDH	337474	-0.167148	0.168579	9.51401	0.00859131	0.425926	UNC13B	156.086	0.110183	0.0896706	9.9221	0.00700557	0.350162
RGCC	2944.34	-0.07258	0.15136	10.656	0.004854	0.188692	MTPN	7131.03	-0.10235	0.04861	10.396	0.005528	0.248464	EIF2B1	2194.2	0.123695	0.039219	10.3598	0.005628	0.279181	RASGRP1	7717.79	-0.13948	0.043664	11.8368	0.00269	0.126164	TCF3	5009.31	-0.142231	0.116601	9.50778	0.0086181	0.425926	NSUN4	1447.07	0.0553266	0.0373559	9.90328	0.00707182	0.352303
SERINC5	5065.35	-0.20086	0.078628	10.6512	0.004865	0.188692	RASSF8-AS1	8.21429	0.363114	0.171952	10.3926	0.005537	NA	CABIN1	5246.63	-0.22785	0.076383	10.3559	0.00564	0.279181	TRPM4	144.259	-0.16236	0.067698	11.8309	0.002698	0.126164	VWA7	107.365	-0.0721828	0.210543	9.5064	0.00862407	0.425926	ZG16B	41.7691	0.0823738	0.109155	9.89176	0.00711267	0.352885
ELP5	1457.06	0.154004	0.047733	10.6396	0.004894	0.188974	NCAPD3	1755.2	0.004452	0.029747	10.3921	0.005538	0.248464	FHDC1	60.9817	0.271731	0.265143	10.3542	0.005645	0.279181	FFAR2	325.39	0.226053	0.189188	11.823	0.002708	0.126164	TAGAP	3793.82	-0.213808	0.0879647	9.50539	0.00862841	0.425926	TDRD1	14.1308	0.592707	0.224459	9.88677	0.0071304	0.352885
SNAPC3	1858.83	-0.36821	0.114681	10.6279	0.004923	0.189263	ABCF2	438.968	0.150205	0.04377	10.391	0.005541	0.248464	CDH1	118.317	-0.38619	0.222105	10.3489	0.005659	0.279181	DDHD1	2810.94	-0.01916	0.040647	11.8224	0.002709	0.126164	NMNAT3	142.791	-0.276879	0.141258	9.49763	0.00866195	0.425926	FAHD2A	944.74	0.0187954	0.0594935	9.87543	0.00717095	0.353728
GUSBP9	29.3422	-0.57863	0.273015	10.6005	0.00499	NA	SLC25A23	1387.83	-0.00859	0.040069	10.3702	0.005599	0.250108	E2F8	35.1116	-0.62398	0.291341	10.3401	0.005684	0.279492	RPLP1	51519.3	-0.067	0.045112	11.8114	0.002724	0.126192	NSUN4	1447.07	0.100199	0.0790711	9.49741	0.00866289	0.425926	PKD1P5	94.0598	-0.713159	0.290194	9.84609	0.00727696	0.354218
PEX6	2074.59	0.395888	0.139547	10.5996	0.004993	0.191135	WNT16	19.7906	-0.1264	0.112816	10.3541	0.005645	NA	TAPT1-AS1	139.7	0.203449	0.124259	10.3268	0.005722	0.280442	MDH2	4511.05	-0.05874	0.036651	11.8055	0.002732	0.126192	DBF4B	725.784	0.0264439	0.168602	9.46106	0.00882181	0.432326	MIR762HG	102.062	0.00885963	0.0487341	9.84501	0.00728088	0.354218
MYO5C	32.2275	0.48395	0.160626	10.5859	0.005027	NA	NKX3-1	32.0427	0.449858	0.139041	10.3311	0.00571	NA	PTPRS	315.696	-0.31305	0.192394	10.2805	0.005856	0.28591	POLR1E	1437.01	0.01488	0.037028	11.8019	0.002737	0.126192	ANKIB1	2361.83	0.0549696	0.108929	9.45108	0.00886592	0.433077	AURKB	3240.43	0.0517112	0.200712	9.83354	0.00732275	0.354218
KRT5	49.1961	-0.74049	0.539788	10.5854	0.005028	NA	FUT11	3233.06	-0.26895	0.082243	10.3252	0.005727	0.254351	RNF157	2530.35	-0.10897	0.108953	10.2712	0.005883	0.28591	POU2AF1	2782.06	-0.13124	0.047475	11.7453	0.002815	0.129389	SLC26A6	1409.83	0.0780802	0.162818	9.4439	0.0088978	0.433228	ATP6V1G1	3307.35	-0.0225726	0.0457751	9.83175	0.00732929	0.354218
GTF2H2B	61.9251	0.958483	0.3872	10.5735	0.005058	NA	SYBU	17.5322	-0.01304	0.134671	10.3249	0.005728	NA	RSAD2	432.618	1.09212	0.38895	10.2634	0.005906	0.28591	SHCBP1	118.421	-0.26616	0.083988	11.7314	0.002835	0.129858	GOLGA7	2203.58	-0.00204379	0.0784094	9.42011	0.00900427	0.433339	KIFC1	5082.32	0.0366591	0.173976	9.83142	0.00733053	0.354218
NPFFR1	27.4531	-0.76659	0.318089	10.5677	0.005073	NA	KPNA1	3362.88	-0.01125	0.028327	10.3216	0.005737	0.254351	IGSF8	1896.72	-0.13626	0.07424	10.2623	0.00591	0.28591	PPP2R5C	10711.1	0.058194	0.025007	11.7068	0.00287	0.130983	REXO5	516.824	-0.0703953	0.251647	9.41509	0.0090269	0.433339	PSMC3IP	455.05	0.0970383	0.0745336	9.83126	0.00733111	0.354218
C8orf33	1278.6	0.143393	0.062054	10.5609	0.00509	0.193605	PSPC1-AS2	18.3509	0.068269	0.119096	10.3192	0.005744	NA	FLAD1	1427.39	0.148065	0.048224	10.2416	0.005971	0.287965	GIMAP1	4117.95	0.025679	0.049478	11.701	0.002878	0.130983	MACROD1	381.408	-0.17982	0.238436	9.41229	0.00903956	0.433339	HMGN2P3	57.2705	-0.16853	0.0767748	9.81965	0.00737378	0.354218
EIF2B4	1592.28	0.165418	0.051706	10.5486	0.005122	0.193605	SLC7A8	1515.62	0.274852	0.127249	10.3039	0.005788	0.255646	NLRP6	218.615	-0.4527	0.172429	10.2156	0.00605	0.290803	CYTH2	1599.15	0.065602	0.022538	11.678	0.002912	0.132063	LRFN1	205.036	-0.237223	0.193777	9.40999	0.00904997	0.433339	EMC9	559.697	-0.0872815	0.0792942	9.81373	0.00739562	0.354218
TBC1D22B	813.394	0.188882	0.059024	10.5436	0.005134	0.193605	TMEM123	28959.3	-0.19348	0.082802	10.2471	0.005955	0.260975	FUOM	552.876	-0.33503	0.136122	10.2077	0.006073	0.291015	CRELD1	1608.9	-0.00161	0.039069	11.6571	0.002942	0.133021	ANKLE1	316.661	0.10915	0.190975	9.39346	0.00912505	0.433339	HMGB3P32	17.2398	0.0889949	0.128339	9.80941	0.00741163	0.354218
TOR1AIP2	2030.56	-0.08153	0.054824	10.535	0.005156	0.193605	THAP12	3793.7	-0.03201	0.041492	10.2456	0.005959	0.260975	EPOP	1039.39	-0.42007	0.170145	10.1869	0.006137	0.293027	FRAT1	565.972	0.072889	0.03673	11.6461	0.002959	0.133287	EZH2	3643.51	0.0301258	0.113022	9.38964	0.00914249	0.433339	TPT1P9	28.1225	-0.428637	0.167902	9.7901	0.00748352	0.354218
RPS6KA1	9657.91	0.074275	0.080902	10.53	0.005169	0.193605	GNAL	156.337	-0.09798	0.096261	10.2404	0.005975	0.260975	VWA5A	824.489	0.075883	0.136192	10.1812	0.006154	0.293027	KLHL32	149.744	-0.16298	0.056244	11.6401	0.002967	0.133287	KMT5C	527.385	-0.0804593	0.164386	9.38629	0.00915784	0.433339	UBQLN4P1	7.49825	-0.524198	0.17838	9.78423	0.00750553	0.354218
EIF1	25183.7	0.005945	0.076874	10.523	0.005187	0.193605	NDNF	27.9095	-0.62826	0.197092	10.2268	0.006016	NA	MYL6B	492.044	-0.15894	0.094789	10.1721	0.006183	0.293137	C1orf43	6505.05	-0.02975	0.028102	11.6247	0.00299	0.133882	ACY3	25.3696	-0.413471	0.328026	9.38168	0.00917899	0.433339	LINC01754	19.8389	0.179736	0.146666	9.77638	0.00753503	0.354218
TMEM154	1874.43	-0.1682	0.129872	10.511	0.005219	0.19396	SIT1	2214.6	-0.17824	0.06434	10.2167	0.006046	0.262583	ZDHHC12	1151.33	-0.12459	0.103135	10.1679	0.006196	0.293137	PRAG1	2671.74	-0.18682	0.060577	11.6129	0.003008	0.134244	HSDL1	844.308	-0.00912777	0.0801174	9.38161	0.00917929	0.433339	LRP6	253.104	0.247314	0.1185	9.77356	0.0075457	0.354218
FGFR2	33.7664	-0.79361	0.306551	10.5071	0.005229	NA	CCDC88A	4491.77	-0.05193	0.063506	10.2134	0.006056	0.262583	OCLN	25.4166	-1.80296	0.557229	10.1539	0.006239	0.294262	EIF2S2	4089.46	0.019899	0.044459	11.5775	0.003062	0.136203	TRAF3IP3	10219.6	-0.027879	0.0839497	9.36859	0.00923924	0.433339	CCDC62	24.8461	0.271256	0.0994932	9.77244	0.00754992	0.354218
BAG5	2869	-0.01685	0.040194	10.5008	0.005246	0.194151	API5	4888.32	-0.04871	0.036939	10.2061	0.006078	0.262583	ASAP1	5586.34	-0.15344	0.107559	10.1149	0.006362	0.298518	SH3GL1	2650.99	-0.06659	0.030301	11.5481	0.003107	0.13742	FKBP9	34.0591	-0.529032	0.23412	9.36469	0.00925727	0.433339	SIPA1L2	393.898	0.143285	0.109855	9.76903	0.00756278	0.354218
HSD11B1-AS1	18.0345	0.368704	0.240066	10.4952	0.00526	NA	LAMA2	40.5608	-0.15677	0.095946	10.2027	0.006088	NA	HAAO	277.157	-0.31495	0.130046	10.1127	0.006369	0.298518	ATP6V1C2	20.5029	0.027783	0.123113	11.5469	0.003109	0.13742	LINC01160	44.5757	0.214094	0.200482	9.3628	0.00926601	0.433339	PTGER4	2684	-0.0621367	0.0673014	9.76825	0.00756574	0.354218
CPED1	205.759	-0.57804	0.203509	10.4669	0.005335	NA	KCNN4	1320.02	0.230162	0.096395	10.1882	0.006133	0.263985	SHCBP1	118.421	-0.54654	0.182171	10.1046	0.006394	0.298791	BCL11B	6369.78	-0.07203	0.037438	11.5167	0.003156	0.13825	HLA-C	54438.7	-0.382468	0.1512	9.36048	0.00927677	0.433339	BCAS4	1424.28	0.0588853	0.064396	9.76418	0.00758114	0.354218
PSTPIP2	1846.42	-0.03559	0.168408	10.4661	0.005337	0.195062	GUSBP9	29.3422	-0.29313	0.142839	10.1877	0.006134	NA	NPHP4	669.569	-0.1861	0.110598	10.0958	0.006423	0.299184	TFR2	152.536	-0.20057	0.060424	11.5164	0.003157	0.13825	RRAS	778.35	-0.146036	0.139119	9.35194	0.00931648	0.433339	MTRF1L	454.363	-0.0407977	0.0561448	9.75544	0.00761436	0.354669
EBNA1BP2	977.064	0.173301	0.068321	10.4642	0.005342	0.195062	HELZ	5295.28	-0.09043	0.033658	10.1781	0.006164	0.264351	ZNF80	72.805	0.702157	0.268902	10.0874	0.00645	0.299518	UCK1	1167.89	0.057696	0.021767	11.5158	0.003158	0.13825	BEST1	146.158	0.0483691	0.175207	9.34858	0.00933214	0.433339	RIMKLA	613.775	-0.00486183	0.213909	9.73642	0.00768712	0.355978
HMOX1	5679.43	0.740557	0.225378	10.4632	0.005345	0.195062	UGT2B17	8.80063	-0.7537	0.272032	10.1751	0.006173	NA	NECTIN2	2114.85	-0.10026	0.117407	10.0585	0.006544	0.302893	ZNF333	1120.56	0.109074	0.046617	11.5033	0.003178	0.138684	FNDC3B	1877.24	0.14483	0.173638	9.32597	0.00943825	0.434263	SDHA	6503.55	-0.00641014	0.0402285	9.73572	0.00768979	0.355978
MAPT	65.9342	0.082968	0.137387	10.4624	0.005347	NA	ZMYND19	706.151	0.113051	0.038871	10.1626	0.006212	0.26545	SLC45A3	852.697	-0.15014	0.173971	10.0469	0.006582	0.302893	ACAP3	1322.55	-0.05722	0.065192	11.4737	0.003225	0.139841	SVIL2P	39.598	0.278754	0.246068	9.31191	0.00950483	0.434263	PDIA3P1	128.969	-0.125319	0.0811608	9.71496	0.00777004	0.357574
PSMA8	25.3813	-0.66338	0.239442	10.4522	0.005374	NA	CASP3	1642.53	-0.04204	0.040271	10.1166	0.006356	0.270648	EIF2B4	1543.87	0.111188	0.042599	10.0466	0.006583	0.302893	LYG1	84.8133	0.143498	0.072058	11.4682	0.003234	0.139841	DCAKD	1593.6	-0.0313161	0.109744	9.30817	0.00952264	0.434263	NPL	505.358	0.0630708	0.0915707	9.69896	0.00783247	0.357574
BAG4	850.918	-0.35359	0.108526	10.4486	0.005384	0.195062	MAP2K4	1776.66	-0.03507	0.028519	10.1081	0.006384	0.270832	GADD45A	345.71	-0.24486	0.12882	10.029	0.006641	0.304625	RPL4	96741.5	0.012714	0.035669	11.4679	0.003234	0.139841	PMM1	1493.2	-0.10005	0.159076	9.30076	0.00955798	0.434263	LINC02610	53.1	0.340853	0.15069	9.69646	0.00784223	0.357574
DTWD2	309.721	-0.39136	0.123669	10.4466	0.005389	NA	AKR1C2	14.123	-1.43247	0.497381	10.0902	0.006441	NA	TMPRSS3	175.366	-0.33538	0.192079	10.0205	0.006669	0.305005	CUL9	3072.22	-0.00806	0.048606	11.454	0.003257	0.140351	GSTZ1	1054.8	-0.1344	0.215406	9.29674	0.00957721	0.434263	LINC02482	40.9538	-0.184351	0.110454	9.69353	0.00785375	0.357574
IL7R	54714	-0.17108	0.077805	10.4375	0.005414	0.195062	CYB561A3	8506.07	-0.08109	0.0688	10.0796	0.006475	0.27333	PTBP3	9006.2	-0.16155	0.052827	10.003	0.006728	0.306745	LIMK1	4926.5	-0.1654	0.071143	11.4427	0.003275	0.140351	ZNF564	5.84946	0.363777	0.343558	9.29654	0.00957816	0.434263	TUT4	4617.99	-0.00450104	0.0466457	9.68833	0.00787421	0.357574
CSDE1	31159.4	-0.21146	0.072827	10.4354	0.00542	0.195062	SIRPG	1308.86	0.117923	0.052435	10.0754	0.006489	0.27333	NBPF19	2088.19	0.23308	0.132281	9.99209	0.006765	0.307495	CD40	4232.94	-0.17392	0.079051	11.442	0.003276	0.140351	LARGE2	264.714	0.138666	0.162139	9.29028	0.0096082	0.434263	ETFB	1326.31	0.0234366	0.0855214	9.68711	0.00787898	0.357574
OR2A7	10.7332	-1.01438	0.368841	10.4278	0.005441	NA	CELSR3	608.117	-0.16394	0.08428	10.0644	0.006524	0.273517	RRP7A	2459.7	-0.20422	0.105539	9.9732	0.006829	0.309478	PXYLP1	862.068	-0.10045	0.035548	11.4299	0.003296	0.140769	EME1	738.938	0.0712711	0.258032	9.28778	0.00962019	0.434263	IGKV3-11	662.842	-0.027523	0.118353	9.6802	0.00790626	0.357574
MUC1	70.5005	-0.53897	0.257728	10.4262	0.005445	NA	FAM13B	3410.11	-0.06818	0.042303	10.0527	0.006563	0.273517	NVL	927.823	0.125302	0.041383	9.96673	0.006851	0.309548	IL3	180.29	-0.59706	0.185633	11.4159	0.003319	0.141321	LRRC32	1873.19	-0.201348	0.269943	9.2865	0.00962635	0.434263	SLC7A7	2237.31	0.0199572	0.0841438	9.67814	0.0079144	0.357574
GFOD2	787.973	0.200449	0.063192	10.4255	0.005447	0.195062	INO80C	324.518	0.082658	0.034536	10.0523	0.006564	0.273517	DLC1	104.54	-0.60664	0.282485	9.94128	0.006939	0.311952	TLR4	4429.01	0.144771	0.066269	11.3984	0.003349	0.142005	N4BP3	1526.66	-0.532425	0.286297	9.28353	0.00964068	0.434263	MACROD1	381.408	-0.0379804	0.121456	9.66771	0.00795578	0.358367
IGHE	154.032	-0.92916	0.48853	10.423	0.005454	NA	DNAJB11	1033.56	0.10208	0.041225	10.0458	0.006585	0.273517	C17orf80	1135.13	0.132648	0.063806	9.93305	0.006967	0.311952	FXN	289.357	0.054912	0.030415	11.394	0.003356	0.142005	OSM	551.154	-0.0991249	0.208939	9.25439	0.00978217	0.43674	AHRR	723.374	0.209605	0.134679	9.65968	0.00798781	0.358736
C5orf22	977.26	-0.17447	0.085981	10.4189	0.005465	0.195062	ZNF605	801.88	-0.09417	0.043654	10.0358	0.006618	0.27355	MXD1	3537.55	0.026512	0.198974	9.92404	0.006999	0.311952	GABPB1-IT1	1084.87	0.078278	0.0364	11.3801	0.003379	0.142143	GIT1	4631.85	-0.157424	0.113885	9.24809	0.00981304	0.43674	WSCD1	10.803	0.297859	0.130205	9.64277	0.00805563	0.360319
ALS2	824.279	0.159229	0.052891	10.418	0.005467	0.195062	UGDH-AS1	68.744	-0.05059	0.060708	10.0334	0.006626	NA	CYP19A1	15.3151	0.092063	0.439249	9.92333	0.007001	0.311952	RPL35	22623.7	-0.00912	0.042963	11.3749	0.003388	0.142143	MXD1	2069.84	0.124482	0.1923	9.24025	0.00985158	0.43674	ORC6	691.43	0.0662052	0.0840133	9.6205	0.0081458	0.360319
CFAP299	9.94171	-1.52408	0.44501	10.414	0.005478	NA	MFSD14C	1467.75	0.031788	0.032714	10.0315	0.006633	0.27355	RGS16	346.927	-0.38343	0.182246	9.92145	0.007008	0.311952	MAD1L1	2198.86	-0.11136	0.04627	11.3739	0.00339	0.142143	CCNG2	4247.51	-0.375469	0.148844	9.23528	0.00987606	0.43674	TAX1BP1	6806.99	-0.00950613	0.0497702	9.61673	0.00816119	0.360319
NSFL1C	2671.92	0.134179	0.042153	10.4066	0.005498	0.195404	PRTFDC1	12.7678	0.353361	0.124034	10.0145	0.006689	NA	FXN	289.357	0.107892	0.061467	9.89836	0.007089	0.314645	ATP2C2-AS1	100.714	-0.5413	0.172015	11.3661	0.003403	0.142265	SMIM7	932.786	0.188796	0.0741881	9.22064	0.00994864	0.43674	PDGFD	92.5117	-0.0670097	0.109825	9.61238	0.00817897	0.360319
PARD6G-AS1	40.3449	-0.61088	0.204282	10.3969	0.005525	NA	EPHA3	13.1495	-0.58896	0.210082	9.98553	0.006787	NA	ZNF319	1084.65	0.017713	0.083745	9.88553	0.007135	0.314774	FBXO41	1839.5	-0.07824	0.036931	11.3591	0.003415	0.142335	HLA-DRB5	5063.55	0.428959	0.415018	9.21336	0.00998489	0.43674	BCL10	1176.98	-0.0555078	0.0469985	9.60884	0.00819343	0.360319
GNAS	32309.2	0.010313	0.050547	10.3858	0.005556	0.196141	TUBB2B	12.7003	0.354425	0.149701	9.9827	0.006796	NA	TRBV10-1	18.6364	-0.63541	0.315549	9.87328	0.007179	0.314774	HDAC4	2707.71	-0.14352	0.044803	11.3474	0.003435	0.142484	EYA4	2.49979	0.842486	0.619404	9.212	0.0099917	0.43674	ARHGEF25	166.653	0.0232944	0.0902334	9.60784	0.00819755	0.360319
ZNF544	835.711	0.157091	0.049251	10.3832	0.005563	0.196141	TTC3	12666.5	-0.1001	0.030799	9.95623	0.006887	0.282435	PLXNA1	3235.74	-0.5827	0.164014	9.87124	0.007186	0.314774	PIP4K2C	1517.58	0.067879	0.021675	11.3451	0.003439	0.142484	NKILA	76.039	-0.353493	0.136664	9.21031	0.0100002	0.43674	LINC00398	8.64476	0.213378	0.14893	9.6013	0.00822438	0.360319
IFT43	278.674	0.244483	0.067101	10.379	0.005575	NA	ILKAP	1334.62	0.08246	0.027972	9.95138	0.006904	0.282435	SNX20	4651.72	0.052071	0.065859	9.87048	0.007189	0.314774	BCKDHA	9.87688	-0.44696	0.143911	11.3071	0.003505	NA	PARD3B	8.20304	0.635181	0.329974	9.20549	0.0100243	0.43674	LINC02273	317.707	0.331628	0.157909	9.59993	0.00823004	0.360319
UBB	13831.5	0.170458	0.074671	10.3738	0.005589	0.196283	PSMC5	4002.65	0.089399	0.02899	9.93111	0.006974	0.282435	CYTH2	1599.15	0.126621	0.047859	9.86825	0.007197	0.314774	RPLP0	63955.1	0.005497	0.036637	11.3046	0.00351	0.144882	GNAZ	76.6261	0.256106	0.193554	9.20452	0.0100292	0.43674	SP140	4909.04	0.0508125	0.0471862	9.59653	0.00824402	0.360319
TPM4	10485.1	0.072878	0.109632	10.3624	0.005621	0.196635	ZNF541	100.281	-0.21572	0.084159	9.92018	0.007012	0.282435	SCNN1A	26.9841	0.44612	0.20958	9.85041	0.007261	0.316674	NACA	34746	0.027013	0.037965	11.2998	0.003518	0.144882	RPS28P7	1472.59	-1.3029	0.512807	9.19765	0.0100636	0.43674	AJM1	315.004	-0.0496429	0.135113	9.5897	0.00827225	0.360319
MYO9A	2627.08	-0.17997	0.062296	10.3495	0.005658	0.197131	LGALS8	8503.39	-0.09828	0.049113	9.92017	0.007012	0.282435	ESPNP	4.98946	-1.28823	0.624323	9.83449	0.007319	0.318283	AP2S1	2852.65	-0.07881	0.042772	11.2692	0.003572	0.146678	MMP24	3.01211	0.255822	0.465534	9.19761	0.0100639	0.43674	COX7A2L	4263.34	-0.0336417	0.0429846	9.58376	0.00829683	0.360319
KRT86	20.417	0.18746	0.296161	10.3476	0.005663	NA	FTSJ3	2549.96	0.115974	0.038511	9.91707	0.007023	0.282435	ABHD4	1388.22	0.002794	0.08351	9.81047	0.007408	0.3212	TOB2	2493.79	-0.02008	0.039177	11.2467	0.003612	0.1474	ZNF783	723.346	0.0986835	0.0882412	9.18686	0.0101181	0.43674	CCR12P	2449.64	0.0671606	0.0681878	9.57276	0.00834258	0.360319
ZNF211	1609.48	0.148527	0.046642	10.3352	0.005698	0.197777	TACC3	5292.27	0.046644	0.040039	9.91324	0.007037	0.282435	BRD8	2047.51	0.155973	0.058432	9.79187	0.007477	0.321612	KLRC1	581.078	0.202528	0.075939	11.2455	0.003615	0.1474	UMAD1	772.658	-0.0723503	0.104274	9.17826	0.0101617	0.43674	TMEM200A	77.8924	-0.0962007	0.0955549	9.57261	0.00834324	0.360319
FARS2	404.163	0.199122	0.076027	10.3235	0.005732	NA	OLFM2	746.621	-0.26573	0.074491	9.91263	0.007039	0.282435	PC	941.049	-0.48278	0.150749	9.7918	0.007477	0.321612	ZBED2	133.057	-0.1396	0.120799	11.2417	0.003622	0.1474	FOLR2	11.5784	0.0504887	0.373846	9.17537	0.0101764	0.43674	USP43	18.8345	0.171773	0.132317	9.56803	0.00836236	0.360319
TUFM	4074.08	0.232649	0.070724	10.3206	0.00574	0.197816	PAQR7	557.531	-0.14268	0.046581	9.90307	0.007073	0.28283	ZNF607	416.868	0.213378	0.070209	9.79069	0.007481	0.321612	HSPBP1	713.261	-0.0943	0.057655	11.2318	0.00364	0.147702	HASPIN	788.279	0.0974915	0.220287	9.17332	0.0101868	0.43674	ZBTB32	1005.05	0.0865031	0.144838	9.56327	0.00838229	0.360319
AMMECR1L	1344.45	0.128483	0.040327	10.3191	0.005744	0.197816	HLA-DRA	66192.1	-0.14312	0.083645	9.89556	0.007099	0.282939	ZNF865	1002.97	-0.11729	0.105274	9.77918	0.007525	0.322547	SHLD1	297.079	0.098854	0.031984	11.2085	0.003682	0.148993	ILDR2	382.437	0.232087	0.158372	9.16555	0.0102265	0.43674	TRBV10-1	19.9055	-0.333408	0.168021	9.55004	0.00843791	0.361676
MACO1	1788.85	-0.14325	0.053775	10.3116	0.005766	0.197816	OXCT1	1074.75	0.033007	0.025586	9.88691	0.00713	0.283211	HDAC1	6829.15	0.093911	0.033537	9.76315	0.007585	0.324218	RPL14	35512.6	0.008224	0.037706	11.1681	0.003757	0.151589	GNL1	5495.96	-0.110629	0.10135	9.15814	0.0102644	0.43674	TWSG1	624.042	-0.0484635	0.0443184	9.54031	0.00847908	0.362408
NCAPD3	1755.2	0.013995	0.05389	10.2955	0.005812	0.198646	SEMA4A	1873.45	-0.01109	0.095209	9.87282	0.00718	0.284259	TNFSF15	150.011	0.496621	0.313416	9.73587	0.007689	0.326899	MCM2	1456.94	-0.12089	0.041604	11.1577	0.003777	0.151945	GIGYF1	3420.74	0.0392986	0.122447	9.15712	0.0102697	0.43674	STOX2	4.34619	0.21255	0.265161	9.51972	0.00856681	0.364727
CCDC88A	4491.77	-0.16169	0.139775	10.2829	0.005849	0.199143	RPSAP9	11.7627	0.368418	0.120566	9.84992	0.007263	NA	CASP4	4409.5	0.260433	0.08376	9.7313	0.007707	0.326899	DTL	144.131	-0.30001	0.105884	11.1484	0.003794	0.152004	DSE	1082.86	0.131648	0.148685	9.15584	0.0102762	0.43674	LINC00659	37.5644	0.0580126	0.166003	9.51328	0.00859442	0.364727
TSHZ3	289.835	0.189777	0.113423	10.2763	0.005868	NA	MYO5C	32.2275	0.227682	0.081227	9.84391	0.007285	NA	SLC2A1	4433.39	-0.33976	0.116666	9.72971	0.007713	0.326899	IFI44	840.432	0.392698	0.140615	11.1453	0.0038	0.152004	MSC-AS1	239.506	-0.106749	0.212462	9.14539	0.0103301	0.437095	TBCD	4886.63	0.0172042	0.0559775	9.51058	0.00860606	0.364727
KDM4C	3635.29	-0.16378	0.061096	10.2576	0.005924	0.200906	ERN1	5558.86	-0.09444	0.061023	9.84321	0.007287	0.287256	MOCS1	54.3039	0.393377	0.224965	9.71587	0.007767	0.327926	EEF1A1	412913	0.014814	0.036095	11.1289	0.003832	0.152534	CEP89	690.566	0.0521637	0.0798269	9.14295	0.0103427	0.437095	RINL	3041.9	-0.00408432	0.0488398	9.49917	0.00865527	0.365737
IL23R	24.5414	-0.4546	0.350214	10.2445	0.005963	NA	ROCK2	1648.48	-0.06632	0.043249	9.83852	0.007305	0.287256	MEAK7	835.873	-0.36566	0.152898	9.7122	0.007781	0.327926	STAP2	80.7192	-0.12442	0.087994	11.1269	0.003836	0.152534	PGD	8860.63	0.185256	0.0950553	9.13636	0.0103768	0.437309	ARHGEF17	197.082	0.285437	0.119673	9.49381	0.00867851	0.365737
IL36G	10.1325	1.91801	0.692246	10.2367	0.005986	NA	XRCC2	64.3603	0.22035	0.096003	9.83597	0.007314	NA	FSD1L	244.472	-0.25884	0.193189	9.69852	0.007834	0.328836	TRBV10-1	18.6364	-0.33029	0.157029	11.1106	0.003867	0.153012	TPRN	413.211	-0.0694731	0.108304	9.12617	0.0104298	0.437363	TREML3P	38.2192	-0.0101676	0.13515	9.48175	0.008731	0.366922
KAT6B	4158.99	-0.18813	0.075279	10.2332	0.005996	0.2018	TOPORS	1449.27	-0.07258	0.039657	9.82122	0.007368	0.28773	CARD8	6466.45	0.056386	0.077447	9.68531	0.007886	0.328836	E2F8	35.1116	-0.30981	0.148609	11.1092	0.00387	0.153012	TRBJ1-6	141.021	0.405084	0.198505	9.12494	0.0104363	0.437363	TRBJ1-2	60.9039	0.239828	0.0794197	9.47551	0.00875831	0.367044
LCP1	65193.6	0.027625	0.093655	10.2325	0.005998	0.2018	NSUN6	667.727	0.11313	0.056507	9.8204	0.007371	0.28773	C1QBP	2700.52	0.033691	0.091362	9.68321	0.007894	0.328836	RPS9	37009.6	-0.0503	0.043175	11.1	0.003887	0.153274	HDAC7	17185	-0.0739587	0.132542	9.10553	0.010538	0.438614	IGLV2-11	258.387	-0.0954702	0.149425	9.46482	0.00880521	0.36708
ACTR3	13973.5	-0.09827	0.096653	10.2197	0.006037	0.2018	C3	4480.44	0.064858	0.138255	9.81538	0.00739	0.28773	UQCC2	842.193	0.19746	0.080942	9.68171	0.0079	0.328836	TRBV23-1	108.295	0.257276	0.120854	11.0944	0.003898	0.153274	INSRR	183.122	-0.0225327	0.32846	9.10368	0.0105478	0.438614	PLCG2	4259.18	0.094668	0.0544044	9.45309	0.00885701	0.36708
ZKSCAN8	3602.88	-0.21468	0.068745	10.2186	0.00604	0.2018	TRBV12-4	222.363	0.258064	0.105546	9.80331	0.007434	0.288523	DNASE1L3	55.7057	-0.59158	0.323954	9.67884	0.007912	0.328836	HUNK	14.4716	-0.38089	0.195235	11.0833	0.00392	NA	SLC37A4	1827.36	-0.0394215	0.126352	9.10259	0.0105536	0.438614	CELSR2	497.504	0.0901111	0.0736672	9.45048	0.00886858	0.36708
AGMAT	308.668	0.479532	0.149895	10.2003	0.006096	NA	PTER	955.761	-0.15117	0.046815	9.76876	0.007564	0.292592	IQGAP2	5083.56	-0.09672	0.086945	9.65699	0.007999	0.330978	MAF1	6032.06	0.028823	0.034178	11.0826	0.003921	0.153745	PLK1	3070.65	-0.209701	0.393825	9.08392	0.0106525	0.44057	TMEM128	687.895	-0.0213483	0.0423264	9.44951	0.0088729	0.36708
P2RY2	118.826	-0.33189	0.174497	10.2002	0.006096	NA	P2RY12	2.89244	-0.81932	0.286293	9.75675	0.007609	NA	KRT1	284.445	-0.75005	0.455867	9.65483	0.008007	0.330978	RAB7B	1193.37	-0.31965	0.13199	11.0716	0.003943	0.154159	TLR4	1011.72	0.221048	0.253572	9.07365	0.0107073	0.44057	CABLES2	757.687	0.0311058	0.0472679	9.44764	0.00888117	0.36708
RPL37A	37818.3	0.137452	0.074258	10.185	0.006143	0.204445	ALG10	264.885	-0.0969	0.047151	9.75644	0.007611	0.29344	MKRN1	7572.82	0.010766	0.05821	9.64716	0.008038	0.331341	VASH2	16.0024	-0.33185	0.160614	11.0574	0.003971	NA	TADA3	6866.9	-0.15217	0.160486	9.0629	0.0107651	0.44057	PFKM	1569.91	0.0683381	0.0644781	9.4306	0.00895716	0.369207
C10orf143	261.371	0.267982	0.086899	10.184	0.006146	NA	YKT6	3097.29	0.094811	0.030435	9.7393	0.007676	0.295005	PPBP	24140.5	1.44894	0.680978	9.6345	0.008089	0.332534	MAPK7	1327.15	-0.12066	0.039704	11.0549	0.003976	0.154649	TDRKH-AS1	39.417	-0.126275	0.172091	9.06147	0.0107728	0.44057	GSTZ1	1054.8	-0.0142802	0.108309	9.40876	0.00905554	0.37159
LINC01588	355.938	0.274417	0.097423	10.1681	0.006195	NA	MUCL1	263.419	1.68258	0.46208	9.72735	0.007722	0.2953	SPI1	8428.08	-0.0643	0.08452	9.61675	0.008161	0.334584	GTF2H2B	57.5296	0.491257	0.196485	11.054	0.003978	0.154649	RIMKLA	613.775	-0.166969	0.418158	9.05826	0.0107901	0.44057	CPNE8	132.388	0.0768598	0.0999162	9.40609	0.00906763	0.37159
NUPR1	201.193	-0.95816	0.409247	10.14	0.006282	NA	TSPYL4	1485.68	0.086838	0.028679	9.72055	0.007748	0.2953	PPIC	8.09455	-1.60636	0.605953	9.60579	0.008206	0.334883	TWF2	2429.88	-0.14926	0.051872	11.004	0.004079	0.158122	SPINT2	2231.15	0.00963311	0.132742	9.04501	0.0108618	0.44057	METAP2	5435.27	-0.036688	0.0449383	9.40136	0.00908908	0.37159
RBAK	2174.24	-0.50362	0.153485	10.1309	0.006311	0.208262	KIAA1958	835.103	-0.18772	0.060875	9.70662	0.007803	0.2953	RASGRP4	725.818	0.141729	0.136693	9.58778	0.00828	0.334883	FRMD4A	242.11	-0.28732	0.107465	10.9928	0.004101	0.158372	CCR12P	2449.64	0.113411	0.136726	9.041	0.0108836	0.44057	C19orf54	768.209	-0.0193588	0.0757301	9.38046	0.00918455	0.374476
RAB33B	818.203	-0.29875	0.107135	10.1293	0.006316	0.208262	USP8	3241.68	-0.07265	0.037376	9.70401	0.007813	0.2953	TRBV6-5	242.504	0.304642	0.138753	9.58406	0.008296	0.334883	THEM6	1119.55	-0.1441	0.051194	10.9897	0.004108	0.158372	ETFB	1326.31	-0.00395981	0.169242	9.03642	0.0109085	0.44057	TRBV10-2	41.3507	-0.200693	0.121413	9.37369	0.00921571	0.374731
SNRNP40	1666.82	0.175124	0.052225	10.1147	0.006362	0.208262	HBS1L	1564.58	-0.03766	0.033635	9.70262	0.007818	0.2953	TBCD	3748.85	0.025615	0.080547	9.58279	0.008301	0.334883	OLIG1	22.2147	0.522087	0.189686	10.981	0.004126	0.15862	IGHG4	721.797	-0.177946	0.291628	9.03449	0.0109191	0.44057	UPK2	63.96	0.0112656	0.16981	9.36766	0.00924355	0.37485
RPS13	30410.1	-0.08723	0.06881	10.113	0.006368	0.208262	GNG7	1572.53	-0.05894	0.046712	9.6953	0.007847	0.2953	LZTS2	1950.33	-0.27165	0.09047	9.58049	0.00831	0.334883	TPST2	2142.05	-0.00139	0.038607	10.9632	0.004163	0.159256	SHMT2	17241.8	-0.0698996	0.179721	9.03442	0.0109194	0.44057	MYH9	71617.6	0.0015205	0.0605224	9.34782	0.00933571	0.375569
GLCCI1	1689.58	-0.3082	0.095558	10.1111	0.006374	0.208262	SURF2	459.154	0.112395	0.035715	9.68989	0.007868	0.2953	IFFO2	1826.45	-0.16764	0.067782	9.57402	0.008337	0.334883	VWA5A	824.489	0.052565	0.067478	10.9508	0.004189	0.159256	KHDRBS2	19.4763	0.36927	0.238525	9.02525	0.0109696	0.44057	FANCG	2678.22	-0.000797493	0.0831982	9.34314	0.00935757	0.375569
RNF227	568.711	-0.37842	0.133178	10.0794	0.006476	0.209479	ABCE1	3592.15	-0.06147	0.051032	9.68201	0.007899	0.2953	SLC2A6	1486.59	-0.0816	0.144629	9.56875	0.008359	0.334883	CDH23	462.994	0.086357	0.095917	10.9443	0.004202	0.159256	TRIM2	52.3103	-0.0703709	0.146085	9.01947	0.0110014	0.44057	FAM89B	196.16	0.0396831	0.0782701	9.33132	0.00941304	0.375569
AGK	840.429	0.14455	0.050966	10.0771	0.006483	0.209479	NCL	21811.1	0.047266	0.026143	9.67969	0.007908	0.2953	MT1X	58.4858	0.476473	0.171736	9.56653	0.008369	0.334883	TIMP3	1679.73	-0.71752	0.275109	10.933	0.004226	0.159256	CRIP3	28.0709	0.282313	0.262679	9.01458	0.0110283	0.44057	EIF4G3	2995.36	0.070192	0.0577347	9.33051	0.00941685	0.375569
GNPTAB	4829.52	-0.16252	0.078233	10.0692	0.006509	0.209479	PITPNA	3857.22	0.082374	0.030688	9.67229	0.007938	0.295463	TRPM6	69.489	-0.34596	0.330371	9.5665	0.008369	0.334883	TAGLN2	18399.9	-0.0432	0.041081	10.9305	0.004231	0.159256	TMEM176B	1377.08	-0.591762	0.413066	9.00929	0.0110575	0.44057	DEF6	6784.58	-0.00150778	0.0524346	9.32949	0.00942163	0.375569
AVL9	3123.79	-0.16313	0.060878	10.0659	0.00652	0.209479	GABARAP	413.014	0.182263	0.064245	9.64787	0.008035	0.298155	SLC39A8	3390.72	-0.29917	0.117039	9.55414	0.008421	0.335639	SQLE	1410.44	0.023074	0.057562	10.9297	0.004233	0.159256	PARP14	7646.13	0.16274	0.124378	9.00631	0.011074	0.44057	TACC3	8812.92	-0.0150837	0.0877262	9.3274	0.00943151	0.375569
GTPBP8	585.451	-0.27738	0.089239	10.057	0.006549	0.209479	SNHG3	1212.31	0.121702	0.056694	9.62847	0.008113	0.299925	CACNG6	13.4651	0.555027	0.338177	9.55139	0.008432	0.335639	TMEM201	526.301	-0.13132	0.048573	10.9247	0.004244	0.159256	ITGB8	1225.83	0.0630724	0.274052	9.00355	0.0110893	0.44057	FKBP9	34.0591	-0.242956	0.116117	9.32644	0.00943602	0.375569
EEF1B2	22299.7	0.10747	0.07132	10.0502	0.006571	0.209479	C5orf51	1958.54	-0.09969	0.054529	9.62353	0.008133	0.299925	CNGA1	4.49566	-1.85283	0.614231	9.53436	0.008504	0.337615	ARPC4	5410.29	-0.0637	0.037043	10.9203	0.004253	0.159256	NUDCD3	4555.1	-0.0324402	0.0742262	8.99679	0.0111268	0.44057	SH3BP1	1279.71	-0.0242139	0.0627243	9.31938	0.00946938	0.375902
SREBF1	4973.56	0.218619	0.154686	10.0488	0.006576	0.209479	POP1	338.838	0.130192	0.047546	9.61105	0.008184	0.300866	PTPN1	7227.05	-0.12392	0.062678	9.51854	0.008572	0.33923	AHSA1	3299.25	0.064417	0.028021	10.9173	0.004259	0.159256	GUSB	2720.42	-0.00127635	0.0762392	8.99216	0.0111527	0.44057	ARID1A	10594.2	0.016372	0.050808	9.30865	0.00952035	0.376468
ZNF775	134.643	0.348091	0.124802	10.04	0.006605	NA	MIR3945HG	38.6498	0.606674	0.251773	9.6096	0.00819	NA	TRAV9-2	179.849	0.30776	0.155425	9.50001	0.008652	0.33923	NBPF19	2088.19	0.09881	0.066582	10.9106	0.004274	0.159256	GPR68	1094.23	-0.0676427	0.146521	8.99137	0.011157	0.44057	HOXC4	51.1435	-0.0257961	0.0929087	9.30585	0.0095337	0.376468
KANK3	64.356	0.389026	0.193693	10.0374	0.006613	NA	PRSS22	20.3873	-0.08401	0.187646	9.59716	0.008241	NA	VRK3	2402.61	0.129526	0.043606	9.4995	0.008654	0.33923	MEAK7	835.873	-0.18309	0.075093	10.9092	0.004277	0.159256	C19orf54	768.209	-0.097153	0.150863	8.98156	0.0112119	0.441578	TPX2	7732.59	0.017399	0.161654	9.28872	0.0096157	0.378712
NUDC	2746.86	0.183774	0.05852	10.0331	0.006627	0.209643	FN3K	86.5514	0.091508	0.070056	9.57936	0.008315	0.304015	SCN4A	135.69	-0.54445	0.201355	9.49934	0.008655	0.33923	IATPR	23.3924	0.374652	0.120667	10.9076	0.00428	0.159256	AKAP12	320.789	0.291994	0.239598	8.97316	0.0112591	0.44222	FOXD2-AS1	224.11	-0.0148654	0.112032	9.27289	0.00969211	0.379385
PAK2	9650.93	-0.1554	0.077317	10.033	0.006628	0.209643	CCL24	8700.26	0.166487	0.216925	9.57784	0.008321	0.304015	SKA3	50.8252	-1.00213	0.285866	9.4986	0.008658	0.33923	RBM6	5825.93	0.054967	0.054099	10.8905	0.004317	0.160192	GRHPR	3484.21	0.070625	0.102587	8.9669	0.0112944	0.44222	FMNL1	20838.7	-0.0026557	0.0462665	9.27007	0.00970577	0.379385
ATP11B	7135.77	-0.30144	0.101489	10.02	0.006671	0.210268	CCDC162P	29.1797	0.163914	0.122434	9.55779	0.008405	NA	EIF4E2	3520.72	0.122074	0.039784	9.49073	0.008692	0.339684	RPS2	72120.4	-0.04838	0.042185	10.879	0.004342	0.160687	C21orf58	621.356	-0.0262497	0.269884	8.94803	0.0114015	0.44222	PRR11	2564.54	0.0621492	0.159672	9.26952	0.00970842	0.379385
KCNJ2-AS1	6.88276	0.37373	0.334503	10.0164	0.006683	NA	IL13	21.1594	0.586133	0.269172	9.5558	0.008414	NA	STOML1	327.296	-0.15039	0.074598	9.47814	0.008747	0.340738	XYLT2	1759.44	-0.06892	0.028151	10.8568	0.00439	0.161793	SH3PXD2B	420.219	0.145615	0.226473	8.94772	0.0114032	0.44222	DUS2	801.685	0.0285914	0.0471453	9.25938	0.00975777	0.379648
TK1	75.0757	-0.24227	0.146564	9.98962	0.006773	NA	HCLS1	18514.6	0.0737	0.026045	9.55118	0.008433	0.305337	RNGTT	1560.67	-0.16194	0.052619	9.47417	0.008764	0.340738	SSTR3	933.93	-0.08632	0.074759	10.8509	0.004403	0.161793	ACP2	1336.55	0.0333437	0.14207	8.94686	0.0114081	0.44222	KIF22	6322.78	0.0140395	0.101735	9.23838	0.00986077	0.379648
SELENOI	1020.26	-0.12294	0.091153	9.98205	0.006799	0.212593	L2HGDH	289.083	-0.08783	0.033439	9.54778	0.008447	0.305337	ATP2C2-AS1	100.714	-1.02421	0.351049	9.46585	0.008801	0.341276	RAD51AP1	132.054	-0.15134	0.074816	10.8493	0.004406	0.161793	ANKRD17	6148.25	0.0873242	0.100512	8.93904	0.0114528	0.44222	SLC9A5	218.339	0.0369252	0.119104	9.2369	0.00986809	0.379648
CA6	58.6156	-0.85942	0.280223	9.9811	0.006802	NA	ZBTB39	949.467	0.091839	0.038435	9.52887	0.008528	0.305337	UCK1	1167.89	0.100543	0.043387	9.44576	0.00889	0.343836	CDC45	113.825	-0.30469	0.12376	10.844	0.004418	0.1618	STAB1	871.722	0.765623	0.366292	8.93366	0.0114837	0.44222	DGKG	73.8464	0.239171	0.0972302	9.23474	0.00987876	0.379648
PIGH	1133.36	-0.29685	0.092454	9.97312	0.006829	0.212593	FAM89B	139.103	0.070325	0.042562	9.52878	0.008528	0.305337	SREBF1	6004.29	-0.00502	0.131783	9.43867	0.008921	0.344172	DDX41	3795.32	-0.06683	0.025477	10.8371	0.004434	0.161932	ETV2	43.0333	-0.288248	0.205737	8.924	0.0115392	0.44222	WDR72	1.64146	0.357809	0.339509	9.23436	0.00988064	0.379648
DHFR	418.564	-0.34331	0.125758	9.97022	0.006839	NA	DCUN1D3	401.621	0.151919	0.055715	9.52116	0.008561	0.305337	KDM4B	4698.63	-0.29819	0.098302	9.4236	0.008989	0.345889	EEF1D	24876.6	-0.01597	0.030228	10.8251	0.00446	0.162079	CLDN23	97.8315	-0.0972682	0.312589	8.9225	0.0115479	0.44222	CDC20	3767.56	0.013802	0.194802	9.23223	0.00989117	0.379648
PDK1	6633.69	-0.48434	0.165225	9.96811	0.006846	0.212593	RBAK	2174.24	-0.2259	0.078668	9.50784	0.008618	0.305337	SLC25A48	26.8337	-2.00644	0.71299	9.4164	0.009021	0.345898	ZNF266	4717.56	0.162027	0.063567	10.8248	0.004461	0.162079	LACC1	425.179	0.56508	0.278163	8.92188	0.0115515	0.44222	ESPL1	3791.89	0.0247628	0.111816	9.2321	0.00989179	0.379648
MAN1C1	2792.67	-0.13347	0.059692	9.9633	0.006863	0.212593	CNTROB	1925.89	-0.00747	0.02939	9.49686	0.008665	0.305337	DNAJA1	7224.34	0.207051	0.069298	9.40962	0.009052	0.345898	TUSC3	3.45892	1.05717	0.456759	10.8141	0.004485	NA	FCAR	1061.2	0.0752901	0.246639	8.92115	0.0115557	0.44222	UBA7	4438.11	0.0824262	0.0628954	9.19504	0.0100768	0.383931
EIF5A	8087.52	0.149105	0.067608	9.95696	0.006885	0.212593	CH25H	8.70307	0.989253	0.383181	9.493	0.008682	NA	ZMAT2	3748.68	0.116117	0.056091	9.4037	0.009078	0.345898	IL12A	30.4186	0.070406	0.097816	10.7978	0.004522	0.163833	CYP1B1	5999.7	0.643642	0.287055	8.9168	0.0115809	0.44222	CES3	21.7347	0.0580518	0.151845	9.19236	0.0100903	0.383931
RPL37	48355.7	0.071968	0.0704	9.94782	0.006916	0.212593	LINC01163	26.644	-0.29748	0.113545	9.48841	0.008702	NA	FAM178B	30.8303	-0.43088	0.152486	9.40319	0.009081	0.345898	SLC7A6OS	1815.66	0.034584	0.017783	10.7896	0.00454	0.163833	FNDC11	32.8589	-0.273802	0.236527	8.89874	0.0116859	0.4451	FGD6	161.974	0.16108	0.117165	9.19058	0.0100993	0.383931
LSM11	476.791	-0.23606	0.076661	9.94683	0.006919	0.212593	METAP1D	288.077	0.166116	0.085999	9.48737	0.008707	0.305337	ZNF34	285.178	0.157073	0.070379	9.37393	0.009215	0.350109	ZNF544	765.668	0.091768	0.027966	10.7876	0.004545	0.163833	TMEM143	600.046	-0.124409	0.160719	8.87623	0.0118182	0.447742	GAPDH	337474	-0.0612067	0.0856473	9.18936	0.0101055	0.383931
AFF1	5885.38	-0.22811	0.076226	9.94221	0.006935	0.212593	ALS2	824.279	0.087167	0.028372	9.4826	0.008727	0.305337	GTF2H2	173.072	0.812311	0.328796	9.36164	0.009271	0.350364	CYP4F3	74.9475	-0.07553	0.236449	10.78	0.004562	0.164032	CCL5	9407.72	-0.095039	0.151371	8.87535	0.0118234	0.447742	CDCA3	1532.07	0.0343324	0.172728	9.16848	0.0102115	0.386983
WDR5	1944	0.170531	0.054075	9.93276	0.006968	0.212868	LINC02580	92.1593	-0.20272	0.071993	9.47815	0.008747	0.305337	STK36	558.895	0.113672	0.124129	9.36119	0.009273	0.350364	IRF2BP1	933.285	-0.05959	0.049666	10.7736	0.004577	0.164132	MGAT4B	2505.03	-0.127082	0.081585	8.87177	0.0118446	0.447742	KCNIP2-AS1	14.1887	-0.0900278	0.138698	9.14767	0.0103183	0.389457
MIR193BHG	27.8742	-0.86275	0.291105	9.90733	0.007057	NA	LYRM2	1390.34	-0.04591	0.037785	9.47801	0.008747	0.305337	PRDM10	957.9	-0.2394	0.08347	9.35298	0.009312	0.350364	OAZ1	23839	0.001413	0.028984	10.7598	0.004608	0.164428	KAZN	63.8916	0.201022	0.232692	8.85396	0.0119505	0.450615	TMPRSS6	528.453	0.0398839	0.14577	9.14169	0.0103492	0.389457
RBPJ	6913.5	-0.46755	0.143113	9.89799	0.007091	0.215862	MYO19	1412.4	0.080557	0.052768	9.46455	0.008806	0.305337	TEX2	1644.48	-0.10166	0.086685	9.35237	0.009314	0.350364	RRM2	177.836	-0.41478	0.131458	10.7597	0.004609	0.164428	CCDC162P	23.9696	0.337744	0.158892	8.84375	0.0120117	0.451789	GNB5	1417.8	0.036572	0.0264943	9.13624	0.0103775	0.389457
IGLV2-18	55.091	0.118607	0.435484	9.8954	0.0071	NA	METTL8	1031.95	-0.00406	0.04173	9.46356	0.008811	0.305337	EEF2K	1925.79	-0.18735	0.068348	9.34415	0.009353	0.35048	PTCD3	3291.77	0.046234	0.030557	10.7467	0.004639	0.16451	EID2B	115.518	-0.106602	0.124315	8.83533	0.0120623	0.452564	CYBRD1	140.846	-0.0475929	0.097897	9.13568	0.0103803	0.389457
KCTD1	68.9447	0.341252	0.117029	9.89225	0.007111	NA	TCHP	1232.87	0.071307	0.032877	9.45762	0.008837	0.305337	THEMIS	3764.82	-0.39741	0.142227	9.34173	0.009364	0.35048	PTPRK	226.895	-0.0953	0.061763	10.741	0.004652	0.16451	CARD6	372.456	0.19649	0.120079	8.82084	0.0121501	0.454098	RPS18	121282	-0.0315137	0.0635766	9.11877	0.0104685	0.391064
TRBJ1-3	171.917	0.497873	0.140795	9.88578	0.007134	NA	TRBV3-1	273.198	0.113405	0.05645	9.45648	0.008842	0.305337	C17orf58	474.043	-0.57129	0.224484	9.33097	0.009415	0.350584	STX3	1213.82	0.110932	0.041711	10.7389	0.004657	0.16451	LINC02610	53.1	0.633359	0.312478	8.81842	0.0121648	0.454098	IGKC	10609.9	0.00798126	0.113695	9.11122	0.0105081	0.391064
UGCG	2032.07	-0.42563	0.140831	9.88528	0.007136	0.216362	RNF175	92.5229	0.219064	0.109531	9.45308	0.008857	0.305337	CMTM7	2806.23	0.089287	0.0773	9.33084	0.009415	0.350584	RABL2B	1156.15	0.025244	0.043743	10.7346	0.004667	0.16451	HMG20B	2665.19	-0.143941	0.141497	8.81366	0.0121938	0.454098	LRRC3	233.031	0.041569	0.0789293	9.10603	0.0105354	0.391064
TM6SF1	565.956	-0.39991	0.123921	9.87425	0.007175	0.216362	EXTL3	1633.42	0.087789	0.048366	9.44895	0.008875	0.305337	MTFP1	161.336	-0.55255	0.197847	9.31051	0.009512	0.350584	LNPEP	11325.5	-0.06476	0.042532	10.7329	0.004671	0.16451	ELK3	3023.58	-0.0432112	0.104277	8.79818	0.0122885	0.45632	CDT1	4277.37	-0.0355657	0.176903	9.10119	0.0105609	0.391064
RPLP1	52437.8	0.086975	0.087988	9.87054	0.007189	0.216362	MEX3C	3430.58	-0.04421	0.034281	9.44215	0.008906	0.305337	SYT17	260.548	-0.30575	0.163766	9.30547	0.009535	0.350584	GLIS3	222.925	0.707103	0.216936	10.7281	0.004682	0.16451	PTTG1	2476.87	-0.159561	0.248533	8.79322	0.012319	0.45632	TOB1-AS1	69.862	-0.0113075	0.109778	9.09826	0.0105764	0.391064
CPNE3	3185.95	-0.26098	0.094469	9.86441	0.007211	0.216362	APPL1	3098.89	-0.09897	0.045015	9.44208	0.008906	0.305337	BUB1B	95.9609	-0.43168	0.179763	9.30446	0.00954	0.350584	CASTOR3	640.556	0.08055	0.046235	10.7182	0.004705	0.164735	ZBTB49	231.328	0.118241	0.092585	8.7891	0.0123445	0.45632	ARHGEF11	915.331	0.0371578	0.0718859	9.09774	0.0105791	0.391064
ZMYND19	706.151	0.266169	0.081217	9.85909	0.00723	0.216362	PROSER2	66.382	-0.23147	0.089439	9.4401	0.008915	NA	IFNG	122.674	-0.0665	0.413402	9.30411	0.009542	0.350584	THRA	2197.86	-0.06588	0.047797	10.7152	0.004712	0.164735	NCOR1	10677.7	0.0726512	0.105748	8.7664	0.0124854	0.460199	SBK1	3501.42	-0.139678	0.129792	9.08198	0.0106628	0.393192
RLF	4133.48	-0.50581	0.148142	9.85282	0.007252	0.216362	RMDN1	1140.62	-0.09476	0.041008	9.43714	0.008928	0.305337	MARK3	3347.98	0.109591	0.038516	9.30288	0.009548	0.350584	TRMT12	609.74	0.104723	0.034692	10.6834	0.004788	0.166775	NSD2	9763.95	0.0348038	0.147715	8.76026	0.0125237	0.460199	SH2D3C	3591.25	-0.0610309	0.0656008	9.06362	0.0107612	0.395075
TRIM9	156.023	-0.59939	0.199591	9.84642	0.007276	NA	CORO2B	147.82	0.204755	0.118573	9.43581	0.008934	0.305337	SH3RF3	857.465	-0.03276	0.104921	9.30173	0.009553	0.350584	NUP43	1881.78	-0.02055	0.040682	10.6806	0.004795	0.166775	GPI	34010.8	-0.257476	0.206203	8.75311	0.0125686	0.460199	SPATS2L	725.746	-0.0269226	0.0794186	9.05864	0.010788	0.395075
LINC01011	202.233	-0.27316	0.121453	9.84237	0.007291	NA	LINC01679	331.363	-0.40134	0.127306	9.42692	0.008974	0.305337	PIP4K2C	1517.58	0.13099	0.044234	9.28992	0.00961	0.351802	CLEC19A	30.8335	-0.92433	0.29183	10.6626	0.004838	0.167857	MTF1	2499.97	0.18567	0.127787	8.74737	0.0126047	0.460199	MSC	487.891	-0.119695	0.0932139	9.05669	0.0107985	0.395075
SLC17A5	1333.11	-0.20493	0.094122	9.84036	0.007298	0.216989	EXOSC10	3489.51	0.0406	0.023383	9.4241	0.008986	0.305337	MDS2	74.5031	0.475264	0.173487	9.28154	0.00965	0.351945	GALT	809.315	0.03111	0.060177	10.643	0.004885	0.1688	FGD6	161.974	0.420133	0.233271	8.74703	0.0126068	0.460199	NDUFA4L2	106.539	-0.269894	0.166779	9.04463	0.0108639	0.395075
DNAJC5B	193.467	-0.61882	0.184651	9.83388	0.007322	NA	RNF227	568.711	-0.20302	0.069657	9.42406	0.008987	0.305337	PATZ1	2770.07	-0.0901	0.058881	9.2794	0.009661	0.351945	FN1	28975.1	-0.30172	0.331966	10.6379	0.004898	0.1688	WWC1	40.0561	-0.508811	0.478066	8.73656	0.012673	0.460199	SLC7A11	2826.42	0.222869	0.146229	9.04349	0.0108701	0.395075
FOXN2	2657.3	-0.4994	0.160767	9.81979	0.007373	0.218504	EPM2A	377.105	0.108263	0.037311	9.41693	0.009019	0.305337	DBP	1040.14	-0.16826	0.083862	9.26182	0.009746	0.353522	FBP1	14516.2	-0.2524	0.152386	10.6356	0.004904	0.1688	RDM1	155.783	0.115514	0.359335	8.73525	0.0126813	0.460199	IDH2	12231.7	-0.0200722	0.0841278	9.04323	0.0108715	0.395075
ZNF7	1026.62	0.127563	0.04579	9.81296	0.007398	0.218525	MCM4	645.424	0.094362	0.033069	9.40685	0.009064	0.305337	KIN	603.269	0.155169	0.055123	9.2608	0.009751	0.353522	RPL21P10	8.20045	0.444296	0.18184	10.6347	0.004906	NA	CDCA8	2941.55	-0.119886	0.305196	8.73324	0.0126941	0.460199	HMGA1	24382.3	-0.0291434	0.0799006	9.02017	0.0109975	0.39741
C14orf28	344.925	-0.40685	0.134795	9.81246	0.0074	NA	CDK10	2623.2	0.11156	0.090546	9.39687	0.00911	0.305337	LDHD	23.9574	-1.08158	0.367124	9.25156	0.009796	0.354305	PPDPF	2824.67	-0.07281	0.067275	10.6315	0.004914	0.1688	IGLV6-57	210.458	-0.206185	0.383792	8.71589	0.0128047	0.463091	DAZAP2	13858.2	-0.00926467	0.0334724	9.01533	0.0110242	0.39741
HS2ST1	1220.43	-0.27659	0.137324	9.80145	0.007441	0.219061	FAM217B	1505.35	-0.11146	0.042001	9.39671	0.00911	0.305337	PNPLA1	91.3115	0.468219	0.243106	9.24337	0.009836	0.354819	MORF4L1	8608.67	0.056241	0.038428	10.6182	0.004946	0.169134	UPK2	63.96	-0.22093	0.348995	8.70053	0.0129034	0.464938	CDCA4	1979	-0.0526867	0.076199	9.01272	0.0110385	0.39741
CCDC167	419.013	0.26938	0.120216	9.78888	0.007488	NA	SMC3	4196.74	-0.076	0.041931	9.38917	0.009145	0.305337	SHC1	3293.12	-0.06379	0.0414	9.23907	0.009857	0.354819	S100A6	13733.9	0.024738	0.049255	10.6167	0.00495	0.169134	DEF8	1313.59	0.048062	0.0761435	8.68937	0.0129756	0.464938	PHF7	348.988	-0.0272802	0.0631231	9.01221	0.0110414	0.39741
SLC7A8	1515.62	0.702783	0.242382	9.77923	0.007524	0.220145	METTL14	1537.69	-0.08615	0.042626	9.37203	0.009223	0.305337	GLRX2	451.37	-0.01206	0.068184	9.22488	0.009928	0.356492	ZNF607	416.868	0.106206	0.035388	10.6128	0.00496	0.169134	SLC36A1	478.95	0.362548	0.178567	8.68468	0.0130061	0.464938	MZT2A	1660.71	-0.0833534	0.11473	9.0011	0.0111029	0.398671
RPL10P6	173.767	-1.94251	0.65571	9.77801	0.007529	NA	ZNF438	911.901	0.044235	0.033329	9.35904	0.009283	0.305337	GATA3	1547.65	-0.02712	0.090442	9.21283	0.009988	0.356773	CAPNS1	9135.08	-0.02226	0.034013	10.6047	0.00498	0.169405	SDC3	675.023	0.252952	0.283498	8.68065	0.0130323	0.464938	RAPGEF5	119.595	0.156076	0.076365	8.96839	0.011286	0.401569
BNIP3L	13524.3	-0.61122	0.180487	9.76767	0.007568	0.220145	YBX3	2437.58	0.044262	0.042229	9.35832	0.009287	0.305337	MCC	136.623	-0.37078	0.177178	9.21237	0.00999	0.356773	CLEC2B	2580.37	0.094115	0.079789	10.5959	0.005002	0.16973	LINC01891	41.1214	-0.660787	0.356929	8.67811	0.0130488	0.464938	IGHV5-51	355.405	0.0447228	0.127358	8.96349	0.0113136	0.401569
MT-ND3	22678.4	0.133709	0.168569	9.76525	0.007577	0.220145	RBM47	2256.25	0.060494	0.034478	9.35559	0.0093	0.305337	ADGRA3	137.967	0.4982	0.174707	9.2053	0.010025	0.356773	MYL12A	13924.2	0.051099	0.038633	10.5832	0.005034	0.170398	CCND1	102.238	0.188785	0.265984	8.67656	0.0130589	0.464938	NSL1	1250.93	-0.048598	0.0489124	8.96338	0.0113143	0.401569
GLIPR1	6465.76	-0.07533	0.097309	9.75075	0.007632	0.220145	RBM43	861.746	-0.12739	0.062074	9.35526	0.009301	0.305337	PFKL	8985.99	-0.19294	0.069747	9.20138	0.010045	0.356773	ZMAT2	3748.68	0.05724	0.029153	10.5657	0.005078	0.171328	CPNE8	132.388	0.160381	0.208348	8.67456	0.013072	0.464938	VEZT	2185.18	-0.0146458	0.0405406	8.95617	0.0113551	0.401569
PRTFDC1	12.7678	0.578232	0.238466	9.74266	0.007663	NA	FANCE	438.617	0.124465	0.03983	9.34925	0.009329	0.305337	SIPA1L2	1817.31	-0.19494	0.117122	9.19958	0.010054	0.356773	MCL1	29231.9	0.02035	0.024997	10.5626	0.005086	0.171328	MYO7B	166.101	0.297937	0.266713	8.66558	0.0131308	0.465928	UPK1A	244.212	-0.118256	0.215738	8.95204	0.0113786	0.401569
SEMA7A	948.958	0.178078	0.127798	9.74198	0.007666	0.220145	SLC35E4	98.03	0.1684	0.060686	9.34678	0.009341	0.305337	PER1	3538.54	-0.3009	0.109855	9.1947	0.010079	0.356803	NPHP4	669.569	-0.05931	0.055026	10.5375	0.00515	0.172902	IL6ST	5194.58	0.0418615	0.218532	8.65475	0.0132022	0.467357	CCNG2	4247.51	-0.156859	0.0717178	8.94868	0.0113977	0.401569
TOMM70	2764.18	-0.20145	0.091978	9.74118	0.007669	0.220145	DPF3	21.7019	0.300108	0.092713	9.3322	0.009409	NA	FGD5	48.0703	-0.40808	0.385647	9.16151	0.010247	0.361922	VAMP3	2753.26	0.052847	0.029483	10.5346	0.005158	0.172902	IGLV1-40	350.632	-0.220147	0.263413	8.64756	0.0132497	0.467907	NYAP1	36.8097	-0.195713	0.103584	8.94649	0.0114102	0.401569
HECA	9739.45	-0.25631	0.087973	9.7401	0.007673	0.220145	SCAPER	921.826	-0.05762	0.034185	9.33082	0.009415	0.305337	VASP	10063.2	0.043192	0.075097	9.14529	0.010331	0.364014	SRA1	1460.91	0.11016	0.034754	10.525	0.005182	0.173316	NRN1	781.256	-0.325755	0.423918	8.63367	0.013342	0.467907	CD101	444.893	-0.241347	0.145102	8.94647	0.0114104	0.401569
MLH3	1374.23	-0.21646	0.069861	9.73945	0.007675	0.220145	AASDHPPT	1658.66	-0.1067	0.057453	9.32853	0.009426	0.305337	POM121	4071.88	-0.24406	0.094669	9.13717	0.010373	0.364641	LINC01547	27.9842	-0.13727	0.082054	10.5073	0.005229	0.174279	TRBV10-2	41.3507	-0.444157	0.241856	8.63003	0.0133664	0.467907	PLD1	204.505	0.10095	0.113873	8.94411	0.0114238	0.401569
R3HCC1L	1399.67	-0.09634	0.073022	9.73213	0.007704	0.220244	SNAPC3	1858.83	-0.16239	0.058872	9.32727	0.009432	0.305337	PTPDC1	312.18	-0.0359	0.05786	9.13228	0.010398	0.364682	MYL6	12671.4	0.029024	0.044267	10.5023	0.005242	0.174279	TACC3	8812.92	-0.0811281	0.166751	8.62454	0.0134031	0.467907	GALNT18	109.732	0.105051	0.174449	8.93477	0.0114773	0.402508
RPS20	49941.9	0.11971	0.072551	9.70827	0.007796	0.222176	ZNF845	1106.59	-0.08698	0.048729	9.32549	0.00944	0.305337	CD82	5355.31	0.179385	0.177565	9.10763	0.010527	0.368346	DBP	1040.14	-0.09738	0.039605	10.4974	0.005254	0.174279	RAB6A	5125.76	-0.052297	0.101597	8.62169	0.0134222	0.467907	IMPDH2	26329.6	-0.0173585	0.0799225	8.91832	0.0115721	0.402755
HSP90AA1	23769.2	0.053934	0.085512	9.69498	0.007848	0.222944	MCM8	652.352	0.138857	0.058925	9.32333	0.009451	0.305337	SAP18	3895.43	0.118919	0.056198	9.087	0.010636	0.371301	XAB2	3633.26	-0.0678	0.027101	10.4947	0.005261	0.174279	PCOLCE-AS1	44.4369	-0.364776	0.323064	8.6152	0.0134658	0.467907	SNIP1	1154.08	-0.0315542	0.0320616	8.91385	0.011598	0.402755
SH3BP5	2561.69	0.229899	0.119747	9.67997	0.007907	0.223911	SMARCD3	479.504	-0.13017	0.047573	9.32026	0.009465	0.305337	PIK3R6	576.371	-0.28599	0.130456	9.07579	0.010696	0.372523	MKI67	841.3	-0.48431	0.133246	10.4844	0.005289	0.174766	UPK1A-AS1	124.364	-0.319967	0.559582	8.61121	0.0134927	0.467907	TMEM163	25.659	-0.0499003	0.116617	8.91113	0.0116137	0.402755
USP37	1747.17	-0.40024	0.121991	9.66909	0.00795	0.224321	TAF10	393.539	0.140966	0.050633	9.31993	0.009467	0.305337	CHRM3-AS2	709.81	0.290568	0.18178	9.05886	0.010787	0.374823	IGHV3-74	280.801	0.390667	0.162543	10.4718	0.005322	0.175448	CASKIN1	150.526	-0.25567	0.469505	8.60113	0.0135609	0.467907	PEX3	789.641	-0.0928471	0.0563846	8.90754	0.0116346	0.402755
TDRKH	523.723	0.256873	0.08528	9.66365	0.007972	0.224321	TRBV10-1	22.8656	-0.27562	0.144093	9.31396	0.009495	NA	TOLLIP	2462.74	-0.17651	0.085912	9.03248	0.01093	0.377996	AAGAB	1315.29	0.094611	0.027031	10.4639	0.005343	0.175731	ASXL2	5508.43	0.12656	0.152658	8.59984	0.0135696	0.467907	CD79B	4773.14	0.0650227	0.0783542	8.90692	0.0116382	0.402755
FRG1EP	24.1477	1.05599	0.445093	9.65826	0.007993	NA	RUNX2	875.402	-0.05402	0.05321	9.30385	0.009543	0.306082	TRMU	1825.6	-0.07827	0.100204	9.02873	0.010951	0.377996	LPAR3	8.8564	0.551875	0.201282	10.4353	0.00542	NA	SEMA3B	43.4223	-0.266017	0.391779	8.59674	0.0135907	0.467907	MXD1	2069.84	0.0821535	0.0967714	8.90137	0.0116705	0.402755
YKT6	3097.29	0.181975	0.059732	9.64251	0.008057	0.225696	LDLRAD4	1731.29	0.058011	0.046711	9.30298	0.009547	0.306082	CFAP97D2	75.2072	0.195466	0.29662	9.0282	0.010953	0.377996	C1QBP	2700.52	-0.01779	0.04628	10.3957	0.005528	0.181275	HAS1	29.6751	0.756153	0.469669	8.58584	0.013665	0.467907	MAP4K1	5297.31	0.0120154	0.0498884	8.89713	0.0116953	0.402755
PAG1	8048.7	-0.22075	0.077839	9.63885	0.008071	0.225696	ZNF91	1746.37	-0.12467	0.047712	9.29877	0.009567	0.306082	FGF2	24.6499	2.5776	0.780458	9.0151	0.011025	0.378414	CLIC1	13496.4	0.033074	0.03695	10.3923	0.005538	0.181275	PPP2CB	1064.62	0.0950641	0.11124	8.583	0.0136844	0.467907	RAB6A	5125.76	-0.0347373	0.0505873	8.89659	0.0116985	0.402755
EMSY	1929.92	-0.13488	0.053203	9.62974	0.008108	0.226018	DDHD2	3255.76	-0.15188	0.047807	9.25774	0.009766	0.311584	ATP6V0E2	1629.06	-0.05933	0.096381	9.01055	0.011051	0.378414	ADAM28	1652.23	0.101202	0.070572	10.3857	0.005556	0.181447	TANK	2688.14	0.00793394	0.144517	8.58264	0.0136868	0.467907	TADA3	6866.9	-0.0424768	0.0812063	8.87473	0.0118271	0.405693
ZBTB25	4815.64	-0.32927	0.120593	9.6077	0.008198	0.226546	LINC02610	86.5063	0.294447	0.125513	9.24621	0.009822	0.312088	FCGR2A	5760.82	0.132143	0.238858	9.00904	0.011059	0.378414	IDI2-AS1	8.60558	0.302981	0.147736	10.3591	0.00563	NA	TOB1-AS1	69.862	-0.111684	0.221061	8.57128	0.0137648	0.467907	TNNT3	210.396	0.0176598	0.206157	8.87292	0.0118378	0.405693
CCNG1	6014.94	-0.54977	0.148886	9.60557	0.008207	0.226546	APPBP2	2163.64	-0.101	0.04496	9.23937	0.009856	0.312088	MAD2L2	1159.19	-0.02365	0.06663	9.00772	0.011066	0.378414	GPR84	818.312	0.093841	0.125342	10.3585	0.005632	0.183183	SLC14A1	134.673	0.215434	0.202481	8.56941	0.0137777	0.467907	CDK18	441.4	-0.00599356	0.0866172	8.86025	0.011913	0.406357
CD9	5730.07	-0.21492	0.206595	9.60195	0.008222	0.226546	NFIA	225.525	-0.17371	0.052503	9.2384	0.009861	0.312088	HARS2	1548.83	0.057071	0.043763	8.99212	0.011153	0.380512	STK17B	13060.6	0.004603	0.041357	10.3548	0.005643	0.183183	TESC	802.27	0.321341	0.27772	8.56921	0.013779	0.467907	SEC22B	2365.82	-0.0331603	0.0429453	8.85904	0.0119202	0.406357
C3	4480.44	-0.10918	0.268961	9.59698	0.008242	0.226546	HSD17B8	465.268	0.119994	0.043116	9.22482	0.009928	0.312688	COQ8B	1099.58	-0.1259	0.056013	8.98193	0.01121	0.380688	BIN2	9082.87	0.086558	0.032165	10.3526	0.005649	0.183183	TXNRD1	4638.2	0.241784	0.12479	8.56826	0.0137856	0.467907	FGF22	3.91868	-0.672623	0.237669	8.85263	0.0119585	0.406357
SLC7A6OS	1930.59	0.135235	0.04021	9.59406	0.008254	0.226546	LINC00862	10.1086	0.363648	0.137232	9.22413	0.009931	NA	DANCR	703.456	0.216309	0.07699	8.97867	0.011228	0.380688	SLC35A4	3922.6	-0.00875	0.036024	10.3395	0.005686	0.183949	MRPL37	4314.14	0.00941208	0.122748	8.56709	0.0137937	0.467907	LRFN1	205.036	-0.057113	0.098571	8.85151	0.0119652	0.406357
UPK2	21.6963	-0.47601	0.200435	9.58563	0.008289	NA	TRBV25-1	101.147	-0.09231	0.065609	9.22389	0.009932	0.312688	OLFM2	611.278	-0.39102	0.15109	8.97764	0.011234	0.380688	KLHL9	2151.19	0.070198	0.027997	10.3293	0.005715	0.184464	CDCA3	1532.07	-0.144663	0.348419	8.5611	0.013835	0.467907	IL6ST	5194.58	0.0496061	0.107945	8.84565	0.0120003	0.40663
MAGI2	18.5857	0.030968	0.19448	9.57926	0.008316	NA	ANKRD44	7933.78	-0.11936	0.042055	9.21368	0.009983	0.313455	ALCAM	3293.96	-0.29239	0.225726	8.97305	0.01126	0.380705	SORT1	4075.31	-0.05137	0.074984	10.3238	0.005731	0.184546	TDRD1	14.1308	1.09849	0.460712	8.55732	0.0138612	0.467907	GTSE1	1746.97	0.0671965	0.17275	8.83048	0.0120916	0.407631
RPS6	98138.4	0.103604	0.075034	9.56075	0.008393	0.229644	CMTM2	16.234	0.020511	0.223914	9.20955	0.010004	NA	CAST	7820.86	-0.12674	0.063385	8.95787	0.011345	0.38207	MAP3K20	1036.16	0.098094	0.039681	10.2678	0.005893	0.189341	PRDM11	246.407	0.157527	0.143384	8.55593	0.0138708	0.467907	DLG5	237.267	0.152057	0.0841215	8.82881	0.0121018	0.407631
KIR2DL1	227.423	-0.55905	0.191947	9.5582	0.008404	NA	GTF2H2B	61.9251	0.452974	0.197807	9.20121	0.010046	NA	ADGRE1	499.959	0.502586	0.293102	8.95692	0.011351	0.38207	ERP29	7345.44	-0.0141	0.037148	10.26	0.005917	0.189643	SLC7A11	2826.42	0.517931	0.283333	8.54602	0.0139398	0.468302	QPRT	532.627	-0.0508071	0.133317	8.82727	0.0121111	0.407631
NBL1	303.848	0.252998	0.182428	9.55467	0.008418	NA	SLC48A1	786.789	0.238125	0.085656	9.19303	0.010087	0.314686	CFAP298	260.75	0.106636	0.077327	8.9203	0.011561	0.388261	LRRC59	3826.47	-0.02665	0.032341	10.2356	0.005989	0.191375	SPRYD7	294.169	-0.0140506	0.0764642	8.54164	0.0139704	0.468302	IGHV3-33	189.239	0.0147648	0.128675	8.82278	0.0121383	0.407635
AGAP1	206.651	-0.27344	0.169835	9.54924	0.008441	NA	ZNF571-AS1	24.6238	0.225447	0.094818	9.19242	0.01009	NA	CGN	154.444	-0.24935	0.13157	8.89845	0.011688	0.39099	IL4I1	4774.49	-0.19677	0.078243	10.2326	0.005998	0.191375	DDN-AS1	58.234	-0.251335	0.375405	8.53993	0.0139823	0.468302	MAP4K2	4184.06	-0.00114873	0.045544	8.80128	0.0122695	0.410657
MED12L	33.8707	-0.42565	0.180014	9.54219	0.008471	NA	USP42	963.233	0.065687	0.025325	9.18883	0.010108	0.314686	SLC16A3	10811.6	-0.2081	0.100863	8.89739	0.011694	0.39099	SHISA5	9885.19	0.011382	0.044439	10.2206	0.006034	0.192082	GPR162	105.314	0.217719	0.18618	8.53257	0.0140338	0.468302	DSE	1082.86	0.0864408	0.0766074	8.7991	0.0122829	0.410657
TRAV9-2	238.531	0.167949	0.112819	9.52613	0.008539	NA	MKNK2	13127.1	-0.12058	0.052038	9.18405	0.010132	0.314686	HLA-J	139.243	1.61174	0.598611	8.87708	0.011813	0.3928	NKX3-1	52.69	0.348198	0.187373	10.2152	0.006051	0.192168	CEP250	4469.11	0.0622343	0.0970727	8.53195	0.0140382	0.468302	C5orf15	1978.76	-0.0336533	0.0531935	8.78776	0.0123527	0.410743
ILKAP	1334.62	0.183891	0.0562	9.52313	0.008552	0.232301	EMC8	703.464	0.103263	0.034104	9.17893	0.010158	0.314686	HSD3B7	2113.72	-0.60512	0.219405	8.87062	0.011851	0.3928	MYBPC2	18.3536	-0.29706	0.129326	10.2033	0.006087	0.192869	PINLYP	173.402	-0.0888131	0.198414	8.51947	0.014126	0.469174	LIPE	1006.51	-0.00629425	0.077781	8.78511	0.0123691	0.410743
PARD6B	161.622	-0.3066	0.121219	9.51887	0.00857	NA	IFT27	836.847	0.108048	0.040283	9.17522	0.010177	0.314686	POP5	762.655	0.199396	0.069044	8.86846	0.011864	0.3928	PRTFDC1	7.36794	0.523449	0.15554	10.1951	0.006112	NA	RHEBL1	240.681	-0.00859797	0.169066	8.51514	0.0141566	0.469174	ELK3	3023.58	-0.0376186	0.0516651	8.77871	0.0124087	0.410743
RBBP9	975.059	-0.2745	0.086518	9.51797	0.008574	0.232301	ZNF644	2415.43	-0.14389	0.061458	9.16604	0.010224	0.314686	LTK	358.177	-0.37946	0.266303	8.86399	0.011891	0.3928	SHC1	3293.12	-0.02737	0.021176	10.1648	0.006205	0.195703	MTHFSD	662.601	0.050412	0.0696832	8.51193	0.0141794	0.469174	ALOX12B	85.8808	-0.0610236	0.132955	8.77619	0.0124244	0.410743
NAA15	2099.96	-0.19963	0.114388	9.51488	0.008588	0.232301	GPR146	755.831	-0.25329	0.084997	9.16429	0.010233	0.314686	FBH1	3724.64	0.090274	0.033809	8.86184	0.011904	0.3928	UBA52	31719.2	-0.00704	0.041966	10.1562	0.006232	0.195703	CEP85	1816.67	0.0761734	0.110793	8.50149	0.0142536	0.469174	DCAKD	1593.6	0.0164786	0.0551834	8.77337	0.0124419	0.410743
ZNF654	2288.49	-0.56919	0.191286	9.51336	0.008594	0.232301	PRMT7	1545.24	0.047759	0.037461	9.16385	0.010235	0.314686	TMEM150C	77.7918	-0.29416	0.229369	8.86058	0.011911	0.3928	TOPBP1	2907.86	0.037123	0.022241	10.1554	0.006234	0.195703	BEND5	1597.45	-0.284587	0.321347	8.49544	0.0142968	0.469174	SLC14A1	134.673	0.090199	0.0999778	8.76828	0.0124736	0.410743
PNRC1	12400	-0.33084	0.092039	9.50499	0.00863	0.23257	SCAT8	8.07711	0.435103	0.221121	9.14394	0.010338	NA	RMC1	1572.43	0.141515	0.048101	8.85728	0.011931	0.3928	KCNA2	62.4656	0.038336	0.08224	10.1514	0.006247	0.195703	RFLNB	5143.4	0.177436	0.139966	8.49012	0.0143349	0.469174	IL17C	4.39987	-0.58991	0.228057	8.76533	0.012492	0.410743
ITGA5	7994.91	0.09013	0.064745	9.49748	0.008663	0.232743	EIF2B1	2240.06	0.061563	0.021144	9.1385	0.010366	0.317819	LINC01145	547.514	0.185985	0.080704	8.85044	0.011972	0.393285	DVL2	2590.37	-0.013	0.019473	10.1445	0.006268	0.195703	ENAH	18.5768	0.370761	0.227334	8.48623	0.0143628	0.469174	PDGFB	633.843	-0.0513954	0.131693	8.7607	0.012521	0.410743
INO80C	324.518	0.168724	0.067839	9.48692	0.008708	NA	HACD2	2138.33	-0.04797	0.034729	9.13124	0.010403	0.317819	MNT	2047.03	-0.13741	0.077424	8.81488	0.012186	0.398796	RPS23	43764.4	0.020817	0.038762	10.1396	0.006284	0.195703	FBXO46	1295.39	-0.221246	0.108175	8.48437	0.0143762	0.469174	DOCK1	107.077	0.126779	0.0906762	8.75234	0.0125734	0.410743
SFTPA1	3.20729	-2.24447	0.995786	9.48185	0.008731	NA	HIVEP2	8421.37	-0.01956	0.045412	9.12675	0.010427	0.317819	SRGAP3	162.559	-0.31868	0.108521	8.81261	0.0122	0.398796	NACC1	2647.49	-0.11013	0.047733	10.1388	0.006286	0.195703	BAX	3532.26	-0.0121047	0.121709	8.48394	0.0143792	0.469174	TFPI	100.361	0.281342	0.11154	8.7505	0.012585	0.410743
MRPL20	1589.09	0.179437	0.0618	9.47628	0.008755	0.233847	WDR54	1986.5	-0.19469	0.067076	9.11597	0.010483	0.317819	ACOT11	222.579	-0.71108	0.237044	8.80955	0.012219	0.398796	HSD17B7P2	179.317	0.202665	0.082426	10.1358	0.006296	0.195703	SPTY2D1	1916.05	0.0849994	0.105707	8.47932	0.0144125	0.469174	CD79A	8338.29	-0.0307819	0.0887668	8.75038	0.0125857	0.410743
SAMD9L	3141.9	-0.21621	0.188483	9.47148	0.008776	0.233847	NBPF19	2887.66	0.04471	0.063828	9.11448	0.010491	0.317819	C3orf86	29.8497	0.250895	0.288907	8.80194	0.012265	0.39919	HERC5	1136.93	0.269451	0.091395	10.1335	0.006303	0.195703	IL23R	65.5479	-0.139552	0.291225	8.47427	0.0144489	0.469174	HRH2	1358.69	0.108235	0.0911791	8.74553	0.0126163	0.410849
TRBV25-1	101.147	-0.15271	0.128771	9.47044	0.008781	NA	SNX4	1144.11	-0.10727	0.043165	9.10929	0.010518	0.317819	GTF2H2B	57.5296	0.920696	0.400137	8.79891	0.012284	0.39919	SEL1L	6355.9	-0.05547	0.036841	10.1203	0.006345	0.196299	ZNF501	149.43	-0.309386	0.156605	8.47351	0.0144544	0.469174	KNSTRN	1228.56	-0.0251339	0.0725845	8.73196	0.0127022	0.4118
ZNF292	7569	-0.6657	0.174605	9.47002	0.008782	0.233847	TES	3810.8	0.007851	0.029096	9.108	0.010525	0.317819	IRF2BP1	933.285	-0.114	0.101041	8.78731	0.012355	0.400604	GORASP2	3964.22	0.003083	0.028732	10.1184	0.00635	0.196299	CENPO	1377.46	0.0715687	0.148067	8.47037	0.0144771	0.469174	PECR	674.057	-0.0396111	0.0446955	8.72908	0.0127205	0.4118
SAE1	2361.36	0.151252	0.056394	9.45443	0.008851	0.234975	GJC2	49.1085	-0.23196	0.079606	9.09301	0.010604	NA	TARDBP	3486.5	0.052506	0.039462	8.77724	0.012418	0.400604	ESPL1	308.856	-0.24908	0.079943	10.106	0.00639	0.197084	SHISAL2A	541.545	-0.0233966	0.130212	8.46709	0.0145009	0.469174	CCNF	2771.26	0.0376924	0.139458	8.72191	0.0127662	0.4118
WDR41	933.029	-0.25003	0.080016	9.44162	0.008908	0.235425	CACUL1	2477.4	-0.08822	0.038311	9.08057	0.01067	0.3191	DDX27	3466.58	0.098307	0.038035	8.77586	0.012426	0.400604	SURF6	2075.03	-0.09932	0.035303	10.0828	0.006465	0.198943	IGHGP	117.171	-0.333166	0.48137	8.46054	0.0145485	0.469703	PKN1	8589.67	-0.0396138	0.0516276	8.71995	0.0127787	0.4118
ZDHHC20	6213.59	-0.32307	0.11472	9.43874	0.008921	0.235425	IGHM	34357.7	0.028363	0.081356	9.08006	0.010673	0.3191	TMEM18	1235.46	-0.14363	0.057814	8.77147	0.012454	0.400604	LINC02458	46.1868	-0.11969	0.103813	10.0587	0.006543	0.199906	SLC16A6	327.723	0.185888	0.227419	8.45543	0.0145857	0.469896	CTSV	13.6825	0.176062	0.161512	8.71871	0.0127866	0.4118
ARL15	716.677	-0.35156	0.121474	9.42161	0.008998	0.23675	AKAP8	2255.73	0.030039	0.022855	9.0799	0.010674	0.3191	TCHP	1108.57	0.119352	0.059702	8.77036	0.012461	0.400604	TCL6	294.375	0.142724	0.105729	10.0562	0.006551	0.199906	RIT1	1473.5	0.127343	0.114157	8.44596	0.0146549	0.470032	HJURP	2635.69	0.0875836	0.171258	8.71116	0.012835	0.4118
GTSF1	94.4855	-0.43993	0.170155	9.40243	0.009084	NA	MED21	807.127	-0.14912	0.056793	9.07964	0.010675	0.3191	KLRC1	581.078	0.428218	0.14763	8.76075	0.012521	0.401675	SPINT1	1562.57	-0.23742	0.103861	10.0555	0.006554	0.199906	PGBD4P1	17.4561	-0.296814	0.195967	8.44246	0.0146806	0.470032	STPG3-AS1	22.8797	0.041068	0.178621	8.69931	0.0129112	0.4118
KLHL28	1492.78	-0.43541	0.141235	9.40182	0.009087	0.238297	TUFM	4074.08	0.099612	0.035743	9.06737	0.010741	0.319522	MELK	80.265	-0.45635	0.244859	8.74875	0.012596	0.403089	RBM19	2067.55	-0.07554	0.046987	10.0555	0.006554	0.199906	TDP1	3864.13	-0.0333058	0.0684176	8.43363	0.0147455	0.470032	PIP4P1	1467.67	0.039722	0.0279766	8.69884	0.0129143	0.4118
TULP4	1645.08	-0.12419	0.054858	9.39681	0.00911	0.238297	GPATCH11	1282.37	-0.10994	0.037817	9.05604	0.010802	0.319522	FOXN3	8381.68	-0.18538	0.065259	8.74521	0.012618	0.403089	ZNF528-AS1	164.916	0.154961	0.092825	10.029	0.006641	0.202122	LINC01145	351.545	0.130593	0.13502	8.42795	0.0147874	0.470032	SERPINB6	3282.99	0.0717916	0.059848	8.68971	0.0129734	0.4118
RASGRP1	7431.77	-0.34222	0.107647	9.39041	0.009139	0.238362	EXO5	439.103	0.083805	0.029844	9.05578	0.010803	0.319522	TBL2	2070.9	-0.19605	0.122954	8.73704	0.01267	0.403883	TYMS	376.401	-0.32227	0.109831	10.0067	0.006716	0.203879	PSRC1	508.933	-0.129654	0.358477	8.427	0.0147945	0.470032	LINC01160	44.5757	0.118129	0.0962585	8.68695	0.0129913	0.4118
ZSCAN25	2368.23	-0.20411	0.075342	9.37744	0.009198	0.238485	S1PR3	35.3157	0.655637	0.22012	9.05309	0.010818	NA	N4BP3	1013.18	-0.5548	0.186483	8.71582	0.012805	0.406522	PCBP1	24045.3	-0.05973	0.035374	10.0006	0.006736	0.203879	WRAP53	1207.56	-0.00821273	0.134081	8.42527	0.0148073	0.470032	CCDC162P	23.9696	0.147741	0.0796893	8.68528	0.0130021	0.4118
GNB4	2438.29	-0.44591	0.140836	9.37672	0.009202	0.238485	PRELID2P1	10.4204	0.443506	0.151626	9.0526	0.010821	NA	CXCL3	2758.32	1.91646	0.672383	8.71555	0.012807	0.406522	DPH1	897.84	-0.00946	0.04125	9.99862	0.006743	0.203879	TPRG1	352.808	0.442502	0.171925	8.4251	0.0148086	0.470032	POC1A	924.546	0.0198665	0.116443	8.68361	0.013013	0.4118
CEP85	1235	0.21303	0.062753	9.37191	0.009224	0.238485	ABI3	1684.58	-0.10842	0.06464	9.05159	0.010826	0.319522	CABP4	109.424	-0.31184	0.192675	8.70803	0.012855	0.407195	ZBP1	611.211	0.158713	0.051972	9.9889	0.006775	0.204427	PKMYT1	1563.25	-0.176289	0.326466	8.3816	0.0151342	0.478719	CRYBG2	343.399	-0.0234396	0.220465	8.68183	0.0130246	0.4118
TMEM158	51.2279	0.835642	0.286093	9.36415	0.00926	NA	SNTA1	358.536	-0.04251	0.039412	9.0499	0.010835	0.319522	ADAL	249.922	0.193694	0.074532	8.69613	0.012932	0.408392	ZFYVE9	244.975	0.143701	0.04964	9.97326	0.006829	0.205585	CENPV	1607.18	-0.0650842	0.128215	8.37655	0.0151724	0.478719	HSPA5	15437.8	-0.0990402	0.0825121	8.6812	0.0130287	0.4118
TSPY26P	172.123	0.139898	0.10919	9.35731	0.009292	NA	SNTB2	1088.09	-0.10988	0.036773	9.04172	0.01088	0.319522	AVPI1	435.514	-0.52088	0.182619	8.6919	0.012959	0.408392	GPT	16.1006	-0.25647	0.263814	9.96366	0.006861	NA	ZNF597	300.413	-0.00517775	0.12184	8.37053	0.0152182	0.478719	SEMA3B	43.4223	-0.086734	0.197247	8.67193	0.0130893	0.41181
PSMA7	4386.5	0.143762	0.067064	9.35384	0.009308	0.23939	CBX5	4788.35	-0.09816	0.032288	9.03303	0.010927	0.319522	UGT2B17	13.9058	-1.49466	0.52278	8.68605	0.012997	0.408392	TMEM184B	1813.88	-0.0306	0.04351	9.95697	0.006884	0.206175	KIF2C	4945.47	-0.0580061	0.3506	8.36694	0.0152455	0.478719	SERAC1	336.857	0.062547	0.057676	8.65245	0.0132174	0.41181
TMEM220-AS1	35.4799	0.547538	0.18164	9.34958	0.009327	NA	BMPR2	2780.01	-0.09077	0.050958	9.02726	0.010959	0.319522	STUM	42.2165	-0.54867	0.305598	8.68539	0.013001	0.408392	NOP53	24339.7	-0.05919	0.046277	9.95233	0.0069	0.206175	CCL2	11669.7	0.324689	0.497163	8.36688	0.015246	0.478719	SLC25A38	2084.1	0.0256667	0.0319481	8.65226	0.0132186	0.41181
TRMT12	649.051	0.216894	0.071282	9.34923	0.009329	0.23939	ADAT1	941.36	0.096247	0.040461	9.02701	0.01096	0.319522	LINC00494	207.571	0.095183	0.165277	8.66857	0.013111	0.410984	EIF5A	10836.2	-0.03754	0.041581	9.95013	0.006908	0.206175	ECI1	900.516	-0.0897349	0.138459	8.36331	0.0152732	0.478719	CCDC61	529.375	-0.0331657	0.0616482	8.64945	0.0132372	0.41181
FTSJ3	2549.96	0.219163	0.075357	9.34702	0.009339	0.23939	RAB5IF	74.7922	0.356988	0.149649	9.02574	0.010967	0.319522	KDM2B	5274.27	-0.16096	0.054288	8.65733	0.013185	0.412439	YEATS4	698.964	-0.1481	0.056038	9.94861	0.006913	0.206175	CRYBG2	343.399	-0.180438	0.438855	8.35212	0.0153589	0.478768	NRN1	781.256	-0.0496179	0.211835	8.64884	0.0132412	0.41181
LINC02367	9.68926	-0.25657	0.465253	9.33761	0.009383	NA	PPIP5K2	2623.3	-0.10888	0.05175	9.01838	0.011007	0.319522	ST6GALNAC4	1195.4	-0.22693	0.119312	8.6372	0.013319	0.414935	LINC01550	778.547	-0.00237	0.039973	9.94595	0.006923	0.206175	C6orf136	607.05	-0.00272894	0.0880221	8.34266	0.0154317	0.478768	NOL3	416.886	-0.0460522	0.162817	8.64146	0.0132902	0.41181
CNBP	16293.7	-0.07349	0.059342	9.33406	0.0094	0.240255	VPS13C	9968.33	-0.06163	0.043773	9.0173	0.011013	0.319522	POU2AF1	2782.06	-0.23469	0.120481	8.63697	0.01332	0.414935	AHDC1	1337.66	-0.17615	0.062372	9.93226	0.00697	0.207147	PKN1	8589.67	-0.128052	0.103403	8.34207	0.0154363	0.478768	CEP250	4469.11	0.0524497	0.0482375	8.63978	0.0133014	0.41181
GPR141	191.108	-0.2059	0.19083	9.33022	0.009418	NA	CLCN1	13.5246	0.334585	0.230357	9.00133	0.011102	NA	FCRL4	15.12	-0.58894	0.405525	8.63238	0.013351	0.415028	FAM225B	11.3636	-0.37449	0.139416	9.92718	0.006988	NA	IL24	70.3173	0.054051	0.537172	8.33799	0.0154678	0.478768	IGKV3D-11	13.3585	-0.0209905	0.164647	8.63969	0.0133019	0.41181
HPCAL1	4261.82	-0.27986	0.092845	9.32792	0.009429	0.240306	AFF1	5885.38	-0.08811	0.041337	8.99379	0.011144	0.322509	AKT3	2293.17	-0.07443	0.06786	8.61908	0.01344	0.415037	RECQL5	1251.77	-0.022	0.035402	9.92222	0.007005	0.207744	IGLV10-54	55.7221	0.493802	0.369687	8.33311	0.0155056	0.478768	MYL6B	1773.92	-0.0312498	0.080587	8.63952	0.0133031	0.41181
MYBPH	72.8959	0.311716	0.285872	9.32317	0.009451	NA	GPLD1	43.7726	0.265912	0.094837	8.9896	0.011167	NA	BTBD2	2862.18	-0.26603	0.107385	8.61652	0.013457	0.415037	KIF15	108.536	-0.26044	0.088787	9.91662	0.007025	0.207882	CHIC2	489.911	-0.0781017	0.106728	8.33159	0.0155174	0.478768	TRBJ1-6	141.021	0.2198	0.0993444	8.63712	0.0133191	0.41181
PDAP1	3057.82	0.142576	0.047039	9.31556	0.009487	0.240363	CRYZL2P	59.6006	-0.2661	0.097119	8.98036	0.011219	NA	PLIN3	2920.12	-0.14609	0.069728	8.60973	0.013503	0.415037	CNNM3-DT	45.697	0.290342	0.08782	9.89895	0.007087	0.209281	NDUFS2	5003.17	-0.0162418	0.0754383	8.32938	0.0155345	0.478768	WDR54	3451.12	-0.0456991	0.126102	8.6316	0.0133559	0.41181
CHTF8	5623.59	0.152065	0.051615	9.30594	0.009533	0.240363	PFAS	1121.88	0.110803	0.060059	8.97289	0.011261	0.324246	PER2	924.892	-0.26733	0.090395	8.60968	0.013503	0.415037	CERS2	6589.52	0.033591	0.023743	9.8908	0.007116	0.20969	SEC22B	2365.82	-0.0120357	0.0843713	8.32917	0.0155361	0.478768	UPK1A-AS1	124.364	-0.0475549	0.291524	8.63136	0.0133575	0.41181
FAM8A1	2573.79	-0.45019	0.140376	9.29461	0.009587	0.240363	ZSCAN2	459.709	0.109114	0.038607	8.9724	0.011263	0.324246	DDX58	1977.92	0.262751	0.093899	8.6094	0.013505	0.415037	SUB1	4940.66	0.067995	0.047751	9.88374	0.007141	0.209737	DDX59	972.726	-0.069615	0.0949877	8.32596	0.0155612	0.478768	GBE1	5799.85	-0.172606	0.0760807	8.62638	0.0133908	0.411992
RPL14	38388.3	-0.05619	0.062885	9.29338	0.009593	0.240363	GFOD2	787.973	0.094294	0.031739	8.96843	0.011286	0.324246	STAP2	80.7192	-0.17495	0.186412	8.6077	0.013516	0.415037	ZNF213	708.889	-0.10534	0.04759	9.88188	0.007148	0.209737	MB21D2	345.516	0.273271	0.201606	8.32014	0.0156065	0.479183	ZSCAN25	1568.78	-0.096542	0.0348328	8.61583	0.0134616	0.413326
RUVBL1	1021.02	0.234258	0.077445	9.28923	0.009613	0.240363	UVRAG	1831.39	-0.02007	0.020043	8.95785	0.011346	0.324378	STK11IP	1570.34	-0.05201	0.062044	8.60217	0.013554	0.415337	IL21-AS1	14.9069	0.03744	0.152644	9.85424	0.007247	NA	NDUFV1	6688.41	-0.059386	0.131915	8.30354	0.0157366	0.480501	CDAN1	1004.83	0.0326212	0.035426	8.60746	0.0135181	0.413731
EFNA3	184.569	-0.53856	0.179836	9.28859	0.009616	NA	MLH3	1374.23	-0.10514	0.034849	8.95491	0.011362	0.324378	ZNF425	80.2064	0.079775	0.104536	8.57779	0.01372	0.418562	QPCT	3016.34	-0.19694	0.096895	9.85284	0.007252	0.211318	TCF19	4196.49	-0.0278465	0.16904	8.29899	0.0157724	0.480501	ALDH3A2	1151.29	-0.0157119	0.0468522	8.60401	0.0135414	0.413731
SPATA20	1045.95	-0.34687	0.185702	9.28693	0.009624	0.240363	IPCEF1	3094.02	-0.10053	0.030867	8.9531	0.011373	0.324378	ID3	857.345	0.226236	0.158021	8.57608	0.013732	0.418562	CEP72	293.37	-0.05231	0.034821	9.84987	0.007263	0.211318	PIGP	535.307	-0.199341	0.104542	8.29581	0.0157974	0.480501	CTSH	7289.73	0.0183648	0.0382866	8.59922	0.0135739	0.413731
ABLIM1	20232.4	-0.22067	0.078675	9.28602	0.009629	0.240363	FKBP4	3036.5	0.112995	0.037586	8.93728	0.011463	0.325941	ATOH8	111.361	1.17762	0.490932	8.57453	0.013742	0.418562	PNKP	1359.88	-0.05903	0.060236	9.84698	0.007274	0.211318	ZNF524	613.259	-0.236994	0.152707	8.28688	0.0158681	0.480501	IGHGP	117.171	-0.147533	0.241442	8.58742	0.0136542	0.413731
EIF2B1	2240.06	0.12287	0.041315	9.28224	0.009647	0.240363	LRRFIP1P1	21.7173	0.346993	0.126545	8.93709	0.011464	NA	PPP1R3B	2414.57	-0.36283	0.138287	8.56456	0.013811	0.419803	TDRD7	1145.86	0.094927	0.03075	9.84328	0.007287	0.211318	NRSN2-AS1	111.898	-0.0427226	0.138828	8.2837	0.0158934	0.480501	PPP2CB	1064.62	0.0201891	0.0555298	8.58694	0.0136575	0.413731
UFL1	2607.52	-0.30054	0.114859	9.27486	0.009683	0.24058	CAMSAP3	28.7238	0.390795	0.133334	8.93673	0.011466	NA	GTF2IRD2	146.013	0.45964	0.164198	8.55286	0.013892	0.420918	PKMYT1	73.4255	-0.32823	0.126327	9.84183	0.007292	0.211318	LAP3	7533.5	0.0544027	0.0986285	8.28309	0.0158983	0.480501	IGLC7	66.658	0.234322	0.160627	8.58625	0.0136622	0.413731
CAPRIN1	8222.04	-0.09246	0.071791	9.25522	0.009778	0.241766	VPS13A	3577.58	-0.0694	0.056973	8.93388	0.011482	0.325941	LINC00877	125.644	0.581239	0.263168	8.55119	0.013904	0.420918	OLIG2	17.8446	0.485953	0.263492	9.83138	0.007331	0.211318	WDR90	820.215	-0.0319914	0.243603	8.28211	0.0159061	0.480501	RASGRF2-AS1	16.0078	-0.217314	0.138903	8.5855	0.0136673	0.413731
GSK3B	3031.17	-0.16098	0.069628	9.23899	0.009858	0.241766	HSPH1	3164.2	0.098669	0.050493	8.9188	0.011569	0.326868	LINC02341	11.9998	-0.66093	0.373662	8.53024	0.01405	0.424496	LINC01128	666.433	0.066243	0.032356	9.82945	0.007338	0.211318	IGKV3D-15	13.3244	0.621319	0.770703	8.28081	0.0159164	0.480501	ACSF2	938.105	-0.00798226	0.0710266	8.57132	0.0137646	0.415839
EMBP1	170.196	-0.59617	0.252589	9.23692	0.009868	NA	SH3BP5	2561.69	0.161529	0.059806	8.91862	0.01157	0.326868	MRPL3	2135.86	-0.05346	0.071871	8.52	0.014122	0.425229	MCM8	607.99	0.078963	0.051069	9.8258	0.007351	0.211318	DOCK1	107.077	0.420653	0.172375	8.27716	0.0159455	0.480501	FES	900.411	0.261237	0.0931099	8.54394	0.0139543	0.419888
POLR1C	799.072	0.209542	0.076005	9.2347	0.009879	0.241766	DCSTAMP	664.877	-0.04877	0.205493	8.91366	0.011599	0.326901	E2F7	25.0309	-0.82294	0.294249	8.51877	0.014131	0.425229	HHIP-AS1	18.0006	-0.14811	0.157988	9.82544	0.007352	0.211318	SNX8	2411.24	0.0996503	0.122994	8.2714	0.0159915	0.480501	TNR	7.8585	-0.136144	0.267225	8.54091	0.0139754	0.419888
CTNS	1265.11	0.186707	0.070255	9.22585	0.009923	0.241766	KCTD21-AS1	56.5364	-0.32814	0.149218	8.89835	0.011688	NA	TRDC	2582.08	0.307419	0.132916	8.50802	0.014207	0.426669	MLF2	4600.11	-0.04594	0.02275	9.82257	0.007363	0.211318	ADAM9	1573.1	0.308543	0.201891	8.26676	0.0160286	0.480501	BOLA1	515.991	-0.0560223	0.0697781	8.53427	0.0140219	0.419888
RAB3A	190.016	-0.30096	0.107893	9.22058	0.009949	NA	DUSP6	2261.58	0.189297	0.090803	8.89408	0.011713	0.328106	RARA	3401.62	0.072864	0.116397	8.50214	0.014249	0.427042	FCER1A	274.119	0.160149	0.110946	9.82087	0.007369	0.211318	C5orf15	1978.76	0.00976704	0.106646	8.26131	0.0160723	0.480501	TIGD3	58.0484	0.0446252	0.090603	8.53245	0.0140346	0.419888
TMEM186	552.054	0.205322	0.071136	9.22015	0.009951	0.241766	SLC2A6	928.651	-0.04903	0.0829	8.89201	0.011725	0.328106	TAB1	1892.38	-0.10386	0.043567	8.49747	0.014282	0.427042	TCF19	964.837	-0.11755	0.058537	9.81373	0.007396	0.211637	MAZ	7301.11	-0.0937781	0.102144	8.26032	0.0160803	0.480501	WRAP53	1207.56	0.00795593	0.0699949	8.53175	0.0140396	0.419888
FGFBP2	3982.79	-0.42201	0.137174	9.21671	0.009968	0.241766	DESI1	1624.32	0.102488	0.03548	8.88385	0.011773	0.328106	ZNF148	3885.36	-0.21567	0.076171	8.49433	0.014305	0.427042	SCAMP3	3306.23	-0.02729	0.028751	9.79097	0.00748	0.212972	TRIM22	6915.82	-0.0450301	0.143627	8.2583	0.0160965	0.480501	RHBDF1	18.7193	0.338382	0.128361	8.52798	0.014066	0.419888
LRP12	502.83	0.293757	0.173203	9.21624	0.009971	0.241766	WDR5	1944	0.079906	0.027119	8.87503	0.011825	0.328106	ANKRD33B	1347.1	-0.31553	0.181162	8.48994	0.014336	0.427132	CORIN	22.6531	0.497422	0.223418	9.7902	0.007483	0.212972	SAMD10	1129.18	0.0692062	0.184352	8.238	0.0162608	0.482846	BCL6B	106.758	0.00225676	0.120561	8.52361	0.0140968	0.419974
MGAT4A	10869.5	-0.28806	0.090618	9.21567	0.009973	0.241766	PPIP5K1	481.802	0.097933	0.028468	8.87409	0.011831	0.328106	KCNA2	62.4656	0.02445	0.165222	8.4694	0.014484	0.430334	FGD5	48.0703	-0.22097	0.190754	9.78584	0.0075	0.212972	CENPH	2163.69	-0.101095	0.162012	8.22897	0.0163343	0.482846	RDH13	263.829	0.07161	0.0539408	8.51752	0.0141398	0.420191
PINX1	226.171	0.202033	0.089116	9.21387	0.009982	NA	KDM4B	4459.41	-0.12076	0.055044	8.87169	0.011845	0.328106	XAB2	3633.26	-0.14242	0.055222	8.4671	0.014501	0.430334	SLC2A4RG	1831.47	-0.00888	0.031243	9.78473	0.007504	0.212972	OR2A7	10.2782	-0.504344	0.312549	8.22858	0.0163376	0.482846	SLC29A4	185.127	-0.0584054	0.200899	8.51467	0.01416	0.420191
ZNF823	271.566	-0.2169	0.088607	9.21295	0.009987	NA	TOR1AIP1	3891.84	-0.07303	0.037382	8.86922	0.01186	0.328106	BMS1P1	85.4673	-0.19393	0.253516	8.4416	0.014687	0.431815	HJURP	70.6165	-0.42239	0.144442	9.77647	0.007535	0.213417	HRH2	1358.69	0.244741	0.189911	8.2257	0.0163611	0.482846	EXOSC7	1094.95	0.019613	0.0522368	8.49665	0.0142881	0.421263
ASB16-AS1	594.452	0.226914	0.091671	9.21043	0.01	0.241766	CAST	7611.15	-0.12027	0.046639	8.86706	0.011872	0.328106	ITPRIPL1	571.898	-0.08149	0.093031	8.43576	0.01473	0.431815	METTL8	837.237	0.079101	0.037156	9.76542	0.007576	0.214034	ESPL1	3791.89	-0.051099	0.228092	8.21981	0.0164093	0.482846	MOB3C	1984.24	0.0837875	0.0646683	8.49476	0.0143017	0.421263
TPD52L2	5553.25	0.116939	0.044283	9.20457	0.010029	0.241766	MSR1	2093.4	-0.4926	0.173858	8.86103	0.011908	0.328106	SOX4	572.202	0.068036	0.140776	8.43507	0.014735	0.431815	ST6GALNAC4	1195.4	-0.10423	0.060324	9.76234	0.007588	0.214034	VNN1	91.4293	1.39279	0.626829	8.21712	0.0164315	0.482846	TMC6	7018.27	-0.0266915	0.0668568	8.49217	0.0143202	0.421263
DYNC2H1	191.572	-0.29056	0.121864	9.20328	0.010035	NA	NUMB	4644.35	0.024507	0.043405	8.85872	0.011922	0.328106	GALNT7	1216.03	-0.12829	0.053054	8.42554	0.014805	0.431815	FAAHP1	33.1129	0.238481	0.133222	9.75849	0.007603	0.214034	KYNU	1440.72	0.00903911	0.207787	8.20712	0.0165138	0.482846	GPR83	4.65011	-0.298646	0.209066	8.48891	0.0143436	0.421263
PTBP3	8793.64	-0.28109	0.111256	9.20273	0.010038	0.241766	NDOR1	963.67	0.057682	0.067681	8.85459	0.011947	0.328106	LILRA1	2838.56	0.22242	0.211251	8.41981	0.014848	0.431815	RBM26	5117.28	0.017819	0.041397	9.74906	0.007639	0.214291	FANCG	2678.22	0.00203052	0.158427	8.2035	0.0165437	0.482846	UBALD2	4705.21	0.00281217	0.0881044	8.48738	0.0143545	0.421263
LINC01426	11.298	-0.23954	0.491491	9.19394	0.010082	NA	SLC35A5	1433.46	-0.10334	0.04924	8.83766	0.012048	0.33013	OBSCN	6832.46	-0.26034	0.144597	8.41812	0.01486	0.431815	RCBTB2	1843.23	0.15149	0.070215	9.7417	0.007667	0.214291	WDR55	2520.94	-0.0357075	0.0611531	8.20079	0.0165662	0.482846	POU6F1	366.669	0.0236297	0.0434248	8.48604	0.0143641	0.421263
TSPAN33	1435.41	-0.06303	0.115465	9.19261	0.010089	0.241766	DTWD2	309.721	-0.1836	0.061972	8.82759	0.012109	0.33103	PRMT2	9427.56	-0.12081	0.085909	8.41775	0.014863	0.431815	MAP1S	1882.42	-0.08579	0.069838	9.73171	0.007705	0.214291	SLC9A5	218.339	-0.0144268	0.234182	8.19881	0.0165825	0.482846	ZNF614	796.854	-0.0290264	0.0600227	8.45058	0.0146211	0.423831
EIF3E	18272.6	-0.17074	0.107608	9.18747	0.010115	0.241766	ANKRD24	70.4805	0.125935	0.082052	8.82666	0.012115	NA	DLGAP5	79.5301	-0.73357	0.287639	8.41713	0.014868	0.431815	CDHR1	566.342	-0.2016	0.115429	9.73137	0.007707	0.214291	SOCS2-AS1	59.7396	0.386847	0.231572	8.19814	0.0165881	0.482846	GUSB	2720.42	0.0126909	0.0386713	8.43999	0.0146987	0.423831
TPD52	934.383	-0.58029	0.20251	9.18495	0.010128	0.241766	PFN1P2	17.3994	0.309882	0.107751	8.82015	0.012154	NA	IL2RA	3679.06	-0.2957	0.15088	8.41665	0.014871	0.431815	LYAR	1772.91	0.060755	0.039748	9.72898	0.007716	0.214291	SDCBP2	118.499	-0.312135	0.257361	8.19752	0.0165933	0.482846	IGLV3-21	308.834	-0.0243749	0.165528	8.43758	0.0147164	0.423831
ZSCAN2	459.709	0.212467	0.0746	9.18316	0.010137	0.241766	DZIP3	1018.05	-0.14285	0.055689	8.81773	0.012169	0.331899	SERPINB1	4410.55	0.128568	0.073927	8.41349	0.014895	0.431815	ZNF653	323.754	-0.13875	0.047921	9.72776	0.00772	0.214291	SUSD1	393.278	0.0723436	0.111005	8.1924	0.0166357	0.482846	TMEM102	837.09	-0.0245489	0.0674105	8.43628	0.014726	0.423831
SRGAP3	201.335	-0.24703	0.092786	9.18265	0.010139	NA	OLIG2	13.8845	0.733871	0.266279	8.8142	0.012191	NA	TRIM9	161.45	-0.45356	0.186507	8.4111	0.014913	0.431815	RPL29	33103.3	-0.05625	0.043063	9.72134	0.007745	0.214291	HCK	3373.35	-0.136155	0.15415	8.1895	0.0166599	0.482846	TCL1A	2241.68	0.156964	0.0960489	8.43526	0.0147335	0.423831
ADAM15	1986.83	0.169603	0.119149	9.16628	0.010223	0.243166	UBXN10	36.1794	0.021667	0.100936	8.79803	0.012289	NA	FFAR2	325.39	0.488323	0.387261	8.40988	0.014922	0.431815	SLC2A1	4433.39	-0.16541	0.056634	9.72101	0.007747	0.214291	POLE	4795.79	0.125298	0.162749	8.17224	0.0168043	0.482846	PARP1	16670.7	0.0553363	0.036589	8.43199	0.0147576	0.423831
TIMP2	6178.44	-0.09488	0.088064	9.15634	0.010274	0.243227	WNT5A	69.0099	-0.10125	0.211835	8.79567	0.012304	NA	VPS33B	140.316	0.187732	0.092282	8.40959	0.014924	0.431815	RUNDC3A	10.4595	0.040938	0.146786	9.72014	0.00775	NA	TRPM2	484.061	0.119078	0.176839	8.17126	0.0168125	0.482846	TNNT2	16.1857	0.178156	0.292337	8.43072	0.014767	0.423831
SRA1	1362.68	0.297764	0.067762	9.15386	0.010286	0.243227	IL24	68.172	1.83739	0.525402	8.79359	0.012317	NA	PRXL2B	1802.85	-0.2326	0.086873	8.40137	0.014985	0.432763	CD79A	6777.84	0.044423	0.07456	9.71991	0.007751	0.214291	MIR34AHG	60.4779	0.589888	0.281731	8.17124	0.0168127	0.482846	CDCA5	4682.35	0.0617666	0.152366	8.42892	0.0147803	0.423831
ANP32E	3923.55	-0.39286	0.161913	9.14785	0.010317	0.243227	PRMT2	10080.7	-0.03462	0.044812	8.78478	0.012371	0.336095	CNNM3-DT	45.697	0.55886	0.177527	8.38114	0.015138	0.435734	TLN2	116.051	-0.37205	0.159594	9.70362	0.007814	0.215613	TXNDC11	2425.53	-0.130603	0.0569597	8.17084	0.016816	0.482846	IGLV1-44	281.785	-0.0816518	0.14952	8.42886	0.0147807	0.423831
ARPP19	5242.64	-0.24084	0.105029	9.14455	0.010334	0.243227	SSR1	7619.53	-0.10233	0.0465	8.77981	0.012402	0.336095	HIC2	801.014	-0.17606	0.077953	8.37315	0.015198	0.435734	EDN3	7.41209	0.161416	0.167385	9.6777	0.007916	NA	SLC38A7	431.798	0.180005	0.0946701	8.16889	0.0168325	0.482846	CCDC74A	165.82	-0.0114618	0.13208	8.4255	0.0148056	0.423831
MTRF1L	356.031	-0.29497	0.117342	9.13371	0.010391	NA	IFT43	278.674	0.102874	0.034334	8.77883	0.012408	0.336095	MATN1	16.4323	-0.44846	0.20556	8.37187	0.015208	0.435734	PRMT2	9427.56	-0.07646	0.042372	9.66393	0.007971	0.219191	ATXN2L	14289.5	-0.0592866	0.109338	8.16416	0.0168724	0.482846	GPSM2	816.721	0.0347484	0.118211	8.42451	0.0148129	0.423831
GCNT2	256.441	-0.33302	0.128615	9.12904	0.010415	NA	DPH2	1197.41	0.145945	0.05176	8.77139	0.012454	0.336576	CCT4	6131.27	0.031141	0.058417	8.37014	0.015221	0.435734	N4BP3	1013.18	-0.27174	0.092854	9.66135	0.007981	0.219191	NFE2L2	4122	0.110166	0.139203	8.15083	0.0169852	0.482846	ORC1	3198.39	0.0612089	0.123943	8.42422	0.0148151	0.423831
ZNF202	1057.25	0.197156	0.062409	9.12597	0.010431	0.244247	RUNDC3A	12.531	0.137933	0.145934	8.76846	0.012472	NA	THEM6	1119.55	-0.27718	0.105757	8.36858	0.015233	0.435734	CCRL2	1293.93	0.027002	0.07825	9.65882	0.007991	0.219191	LINC00680	114.899	-0.287718	0.257025	8.14894	0.0170012	0.482846	RCOR2	69.9653	-0.137767	0.139916	8.42375	0.0148185	0.423831
UBR5	9242.67	-0.176	0.06495	9.12566	0.010433	0.244247	NLRP2	603.897	0.216753	0.11156	8.76646	0.012485	0.336639	DPH1	897.84	-0.04344	0.081247	8.35778	0.015316	0.436517	IRS2	862.313	0.073236	0.060049	9.64963	0.008028	0.219674	IL15	139.792	-0.0710355	0.194987	8.14383	0.0170448	0.482846	GIT1	4631.85	-0.0356814	0.058466	8.42004	0.0148461	0.423831
TUSC3	4.58972	2.02541	0.933351	9.119	0.010467	NA	CRYBG1	4411.76	-0.0698	0.026892	8.76115	0.012518	0.336766	EDEM2	2206.26	0.028861	0.056848	8.3574	0.015318	0.436517	PYHIN1	2289.27	0.032278	0.050965	9.64652	0.008041	0.219674	PNP	5112.97	0.198108	0.0919228	8.14284	0.0170532	0.482846	ADCK2	1296.06	-0.0155361	0.0445923	8.41302	0.0148983	0.42433
TRAV30	67.1617	-0.39879	0.139792	9.11496	0.010488	NA	RAP2A	2165.01	-0.15535	0.061383	8.7521	0.012575	0.337178	NCKIPSD	2449.76	-0.31535	0.123231	8.35339	0.015349	0.436566	RRP7A	2459.7	-0.09695	0.053042	9.63933	0.008069	0.220032	CDKN2D	2014.9	-0.104011	0.146442	8.13997	0.0170776	0.482846	FAM177A1	751.33	0.00502767	0.0363514	8.41011	0.01492	0.42433
SLC35E4	98.03	0.308739	0.119897	9.10633	0.010534	NA	SLC39A6	2216.59	-0.04787	0.039724	8.74964	0.01259	0.337178	TIMP3	1679.73	-1.18622	0.56538	8.34893	0.015383	0.436715	SERPINB1	4410.55	0.061085	0.040441	9.6333	0.008094	0.220119	C7orf57	17.2238	-0.286947	0.309987	8.13679	0.0171048	0.482846	IGHV1-18	284.283	0.0874175	0.12164	8.3976	0.0150136	0.426187
ZNF133	690.359	0.146212	0.051125	9.1019	0.010557	0.246225	ANKFY1	4606.64	0.014861	0.025619	8.73747	0.012667	0.338123	LINC02273	454.681	0.553603	0.301605	8.33765	0.01547	0.438357	CPSF4	1329.22	0.022505	0.018288	9.6307	0.008104	0.220119	BTBD6P1	23.2536	0.664414	0.25971	8.13462	0.0171234	0.482846	ZNF557	412.305	0.0272506	0.0510881	8.39321	0.0150465	0.426319
WDR54	1986.5	-0.37305	0.124341	9.09905	0.010572	0.246225	NSFL1C	2671.92	0.063547	0.021382	8.73502	0.012683	0.338123	FCER1A	274.119	0.252874	0.224904	8.31407	0.015654	0.442722	LINC02193	15.3532	0.09948	0.133277	9.61931	0.008151	NA	NCAPH2	3603.33	-0.0595003	0.148074	8.12819	0.0171785	0.482846	DDB2	5189.28	0.0321701	0.0720636	8.37216	0.0152058	0.430021
MTATP6P1	8431.76	0.281098	0.138932	9.08175	0.010664	0.247502	ALDOC	8844.41	-0.2962	0.098362	8.72788	0.012728	0.338568	RPL21P10	8.20045	0.828683	0.369943	8.30782	0.015703	0.443275	MED16	2142.56	-0.10691	0.054828	9.61285	0.008177	0.221658	PDGFD	92.5117	-0.204954	0.219367	8.12707	0.0171881	0.482846	MESD	2045.04	0.00965697	0.0269952	8.36266	0.0152782	0.430477
PTPRK	221.495	-0.01746	0.127803	9.08114	0.010667	NA	IBTK	2800.65	-0.03714	0.046276	8.71979	0.01278	0.338631	MT-ATP6	48644.9	0.39982	0.156773	8.29101	0.015835	0.445765	MGAT4B	3304.05	-0.02805	0.035192	9.60382	0.008214	0.222227	LRTOMT	71.195	-0.218005	0.126793	8.12673	0.0171911	0.482846	RAB11FIP4	4497.86	0.0525536	0.0635444	8.36253	0.0152792	0.430477
VASH2	6.56065	-1.09515	0.441716	9.07935	0.010677	NA	ZBTB25	4815.64	-0.14892	0.063619	8.71854	0.012788	0.338631	POM121C	4602.35	-0.24521	0.08401	8.28913	0.01585	0.445765	DTX3	911.271	0.078556	0.048548	9.58818	0.008279	0.223536	DGKD	4923.27	0.107712	0.14276	8.11843	0.0172626	0.482846	UBE2C	2876.36	-0.0109097	0.189203	8.35871	0.0153084	0.430494
DESI1	1624.32	0.203257	0.069444	9.07829	0.010683	0.247502	RUBCNL	1945.01	0.022185	0.050561	8.70555	0.012871	0.339836	STIL	145.356	-0.28346	0.120767	8.28205	0.015907	0.44651	SF3A2	3354.06	-0.11268	0.046783	9.57899	0.008317	0.223845	NECAB2	2.16212	-0.85356	0.512802	8.11784	0.0172676	0.482846	N4BP3	1526.66	-0.203351	0.14286	8.3521	0.0153591	0.431114
HNRNPA1	24273.9	0.172058	0.060908	9.0701	0.010726	0.247873	ZNF480	1122.77	-0.04169	0.040096	8.70251	0.012891	0.339836	PXYLP1	862.068	-0.16396	0.073546	8.26658	0.01603	0.448452	MARK3	3347.98	0.049015	0.019231	9.57536	0.008332	0.223845	AFDN	617.935	0.466283	0.166234	8.11611	0.0172826	0.482846	MYOM2	111.045	0.212277	0.118299	8.342	0.0154369	0.4322
PDE4D	4524.74	-0.49535	0.161698	9.05466	0.010809	0.249149	SFPQ	8872.83	0.081938	0.030771	8.69068	0.012967	0.341093	CWC25	1860	0.094602	0.06584	8.26339	0.016056	0.448452	ADAL	249.922	0.099256	0.037446	9.57313	0.008341	0.223845	WDR62	976.303	-0.0678275	0.27537	8.10685	0.0173628	0.482846	CAPS2	84.0288	0.0980662	0.0737417	8.33962	0.0154552	0.4322
GNS	14589.4	-0.06778	0.074252	9.04931	0.010838	0.249173	KRT17P1	16.1767	0.657378	0.258851	8.6845	0.013007	NA	MT-CYB	77765.2	0.381949	0.144996	8.2604	0.01608	0.448452	AARS2	1032.89	-0.03814	0.030663	9.56991	0.008354	0.223845	LPCAT4	1630.35	-0.00693765	0.126615	8.10226	0.0174027	0.482846	ZNF276	1451.87	0.0157977	0.0687574	8.33205	0.0155138	0.433035
MRPL20-AS1	1050.08	0.240815	0.072393	9.042	0.010878	0.249443	ANKRD37	590.844	-0.27205	0.105008	8.68087	0.013031	0.34201	KIF2C	141.983	-0.48719	0.197024	8.25554	0.016119	0.448452	SH3D19	16.3548	-0.13037	0.123245	9.56983	0.008355	NA	IL18R1	1156.39	0.0640058	0.149167	8.09922	0.0174291	0.482846	TMEM150A	275.121	0.0564552	0.0581225	8.31852	0.0156191	0.435166
ZNF484	419.002	-0.31487	0.111155	9.03894	0.010895	NA	FASTKD2	1243.11	-0.05761	0.044256	8.67568	0.013065	0.342126	EMG1	773.094	0.157632	0.059296	8.2548	0.016125	0.448452	HPSE	947.452	0.480067	0.145677	9.56489	0.008375	0.223976	FMNL1	20838.7	-0.0404718	0.0950204	8.09119	0.0174993	0.482846	XCL2	2502.3	0.0446657	0.129267	8.29406	0.0158113	0.438026
DPY19L4	727.351	-0.3351	0.132843	9.02606	0.010965	0.250192	TM6SF1	565.956	-0.14298	0.062199	8.67134	0.013093	0.342126	PTER	908.848	-0.18005	0.062074	8.24377	0.016214	0.449941	MAD2L2	1159.19	-0.02293	0.031642	9.5546	0.008419	0.224609	RAPGEF2	1508.56	0.0719296	0.125199	8.08321	0.0175693	0.482846	SIGLEC15	16.7721	0.550214	0.203222	8.29267	0.0158223	0.438026
CFL1	25470	0.104015	0.079939	9.01972	0.011	0.250192	AHSA1	2866.93	0.091324	0.030793	8.66332	0.013146	0.342383	SMG1P4	6.82225	-1.64436	0.803964	8.23566	0.01628	0.449941	DANCR	703.456	0.098015	0.036924	9.55078	0.008435	0.224609	MCM7	20631.5	0.035998	0.165159	8.08058	0.0175923	0.482846	EZH2	3643.51	0.0111461	0.0566906	8.29105	0.0158351	0.438026
RAB5IF	74.7922	0.803409	0.295819	9.019	0.011004	NA	C8orf33	1278.6	0.065122	0.032086	8.66004	0.013167	0.342383	TFPI2	305.637	1.30949	0.540275	8.22893	0.016335	0.449941	AMFR	3762.93	-0.01811	0.035255	9.54772	0.008448	0.224609	QPCTL	1060.76	-0.107085	0.190043	8.07944	0.0176024	0.482846	TBC1D22B	1175.31	0.0465366	0.0303033	8.28805	0.0158589	0.438026
AKAP11	4212.33	-0.35743	0.120477	9.01362	0.011034	0.250192	FAM168A	3271.98	-0.05492	0.032499	8.65583	0.013195	0.342383	CMTM2	11.7062	0.021663	0.359362	8.22554	0.016362	0.449941	COX4I1	14554.1	0.008224	0.035933	9.5423	0.008471	0.224787	SDHA	6503.55	-0.0218591	0.0794673	8.07744	0.01762	0.482846	NDUFS2	5003.17	-0.00467924	0.0397115	8.28431	0.0158885	0.438026
LEPROTL1	10228.2	-0.27441	0.082775	9.01159	0.011045	0.250192	LRIG2	1817.54	-0.0578	0.025488	8.65225	0.013219	0.342383	SLC44A3-AS1	8.83673	-0.99105	0.327624	8.2182	0.016423	0.449941	C11orf24	1033.69	-0.07379	0.025858	9.53266	0.008512	0.225443	JAKMIP3	103.803	0.231711	0.274146	8.07566	0.0176357	0.482846	TMEM231	92.0258	0.0834565	0.0539835	8.28332	0.0158965	0.438026
TBC1D32	301.108	-0.4647	0.1536	9.00642	0.011073	NA	CXCL2	572.298	0.59432	0.219132	8.64591	0.013261	0.342623	CARD6	738.066	0.215648	0.086997	8.21708	0.016432	0.449941	RPS20	45494.1	0.024711	0.041436	9.51528	0.008586	0.226977	STKLD1	18.1855	0.0490683	0.231921	8.072	0.017668	0.482846	HNMT	371.615	0.0803527	0.135465	8.27317	0.0159774	0.43945
ARAP3	808.213	0.142564	0.119781	9.00495	0.011082	0.250192	HLA-DPB1	18409.5	-0.12962	0.081099	8.63857	0.013309	0.342623	TNFSF10	2453.52	0.356829	0.127844	8.21553	0.016444	0.449941	OASL	455.789	0.352171	0.119543	9.5028	0.00864	0.227964	HOPX	1621.84	0.327963	0.192297	8.06884	0.017696	0.482846	SLC37A4	1827.36	0.00922067	0.0627576	8.26758	0.016022	0.439875
CYP4V2	1096.24	-0.29031	0.116983	8.99478	0.011138	0.250192	CCNI	24147.5	-0.11466	0.050171	8.62938	0.013371	0.342623	IGKV1D-16	25.4363	-0.84372	0.430929	8.21449	0.016453	0.449941	PFDN5	16333.9	0.033989	0.041763	9.49821	0.008659	0.228054	PLCG2	4259.18	0.128445	0.10738	8.06693	0.0177128	0.482846	KDM1A	4630.99	0.0021623	0.0239953	8.23878	0.0162544	0.445125
RAP2A	2165.01	-0.36404	0.127092	8.98202	0.011209	0.250192	KRT86	20.417	-0.04248	0.149657	8.62761	0.013383	NA	PI3	402.2	0.93913	0.66781	8.21415	0.016456	0.449941	TNFAIP6	643.1	0.510303	0.251644	9.48627	0.008711	0.228985	UBASH3A	4060.43	-0.176764	0.138946	8.06131	0.0177626	0.482846	FAM50B	292.818	-0.0845534	0.0598426	8.23656	0.0162724	0.445125
TPRG1	219.137	-0.01724	0.16354	8.98091	0.011216	NA	EHD4	2337.44	0.072162	0.038513	8.62625	0.013392	0.342623	CLEC4D	237.994	0.773313	0.292288	8.21154	0.016477	0.449941	KIAA0825	36.9962	0.233987	0.075028	9.47567	0.008758	0.229766	DEPTOR	44.3178	-0.652265	0.262474	8.06068	0.0177683	0.482846	CCDC85C	591.293	0.00101603	0.0709695	8.21767	0.0164269	0.447585
RPS24	34266.6	0.07185	0.067733	8.97899	0.011226	0.250192	CAMK2G	3072.99	0.02737	0.027735	8.62574	0.013395	0.342623	FAM86FP	35.0297	0.04006	0.233826	8.20562	0.016526	0.450459	CEP162	467.937	0.137181	0.064968	9.469	0.008787	0.2301	ZNF714	760.709	0.274791	0.143321	8.05764	0.0177953	0.482846	SLC36A1	478.95	0.155899	0.0890413	8.21187	0.0164746	0.447585
RPRD1B	1713.99	-0.06327	0.054603	8.96586	0.0113	0.250192	PDE4DIP	3844.79	0.018877	0.043245	8.62477	0.013402	0.342623	TUBA1A	6116.26	0.010861	0.156218	8.19521	0.016612	0.45199	CXCL11	27.1722	0.806988	0.286247	9.45663	0.008841	0.230804	IFIT1	95.4215	-0.515098	0.381299	8.05701	0.0178009	0.482846	KLHL22	1164.03	0.0129501	0.0512678	8.21141	0.0164784	0.447585
TM9SF3	7459.63	-0.21858	0.131374	8.96501	0.011305	0.250192	BAG4	850.918	-0.14789	0.054553	8.6151	0.013467	0.34283	MT-CO2	85963.4	0.405547	0.158488	8.17954	0.016743	0.454236	PEX6	1872.13	0.152515	0.067587	9.44468	0.008894	0.230804	FUCA1	936.273	0.00335364	0.188372	8.051	0.0178545	0.482846	SIT1	4651.57	-0.106221	0.100767	8.21105	0.0164814	0.447585
PJA2	7885.7	-0.28003	0.098862	8.95353	0.01137	0.250192	TBC1D32	301.108	-0.21608	0.078453	8.61494	0.013468	0.34283	HAGH	1501.69	-0.12011	0.059238	8.17732	0.016762	0.454236	PRXL2B	1802.85	-0.11935	0.04275	9.43784	0.008925	0.230804	GLDC	635.627	0.477922	0.262394	8.04527	0.0179058	0.482846	CLEC4G	63.9061	0.0189012	0.165578	8.20435	0.0165367	0.448009
PFKFB4	6195.55	-0.80582	0.270637	8.95221	0.011378	0.250192	OCLNP1	26.0068	0.836036	0.337128	8.6037	0.013543	NA	WDR53	457.832	0.179124	0.062333	8.17391	0.01679	0.454236	SP100	5672.35	0.06956	0.024439	9.42979	0.008961	0.230804	TRAV13-2	324.779	-0.183113	0.118866	8.04474	0.0179105	0.482846	ENO1	204882	-0.0948401	0.0890698	8.20195	0.0165565	0.448009
HSPG2	1060.82	-0.53794	0.193574	8.9474	0.011405	0.250192	TSPY26P	172.123	0.072535	0.055653	8.6022	0.013554	0.344281	PCED1B	4297.53	-0.25493	0.14411	8.17088	0.016816	0.454236	PDE4D	4452.72	-0.14231	0.053397	9.42933	0.008963	0.230804	CLEC4G	63.9061	-0.133051	0.325399	8.04465	0.0179113	0.482846	DNAJC3	2242.33	-0.0257143	0.0679944	8.19639	0.0166026	0.448448
SEC63	3915.83	-0.22193	0.095857	8.94686	0.011408	0.250192	RNF6	2593.45	-0.00601	0.027022	8.58826	0.013648	0.344544	IDI2-AS1	8.60558	0.546045	0.302484	8.15533	0.016947	0.456961	LAMP3	3597.88	-0.13879	0.09778	9.42892	0.008965	0.230804	BLVRB	1211.72	-0.189911	0.180233	8.04147	0.0179398	0.482846	IGHM	25313.6	0.0182814	0.0710067	8.19204	0.0166388	0.44862
FAM86B1	21.0493	0.847029	0.284063	8.94325	0.011429	NA	ODF2	2129.84	0.065853	0.030883	8.58634	0.013662	0.344544	TUSC3	3.45892	1.99505	0.951026	8.14814	0.017008	0.457786	KDM6B	6734.64	-0.16111	0.055972	9.42572	0.008979	0.230804	COIL	1183.5	0.0644591	0.0715643	8.04142	0.0179402	0.482846	MCM7	20631.5	0.0091287	0.084889	8.18545	0.0166937	0.44874
RPL4	102524	0.069418	0.062814	8.9428	0.011431	0.250192	TMEM106B	2707.23	-0.22034	0.093795	8.58578	0.013665	0.344544	C1R	123.643	-0.36974	0.28544	8.11726	0.017273	0.463233	CLNS1A	3054.03	0.005077	0.03821	9.41453	0.009029	0.230804	ZEB1-AS1	282.512	-0.0223043	0.11044	8.00914	0.0182321	0.489825	NRTN	41.2726	-0.00824792	0.113005	8.18189	0.0167234	0.44874
LRIG2	1817.54	-0.13982	0.049447	8.9418	0.011437	0.250192	IKZF4	448.497	0.117323	0.048654	8.58357	0.01368	0.344544	PAPSS2	1206.98	-0.26559	0.154411	8.11706	0.017274	0.463233	SLC16A3	10811.6	-0.11706	0.049241	9.41415	0.009031	0.230804	FES	900.411	0.463611	0.18005	8.00441	0.0182753	0.490027	DENND6B	2571.39	-0.00304831	0.135629	8.18053	0.0167348	0.44874
P2RY6	658.078	0.074274	0.256167	8.94138	0.011439	0.250192	DDB1	10010	0.025814	0.033942	8.57548	0.013736	0.345207	ZBTB8A	16.1719	-0.80966	0.318659	8.11378	0.017303	0.463233	RTRAF	3368.8	0.032805	0.034361	9.41247	0.009039	0.230804	BCL11B	3839.87	-0.0656921	0.0942259	8.00039	0.0183121	0.490027	CAMSAP3	75.5151	0.0423208	0.126214	8.17722	0.0167625	0.44874
TRBJ1-6	257.094	0.416868	0.136003	8.93532	0.011474	NA	ITPKB-IT1	25.5413	0.298342	0.102241	8.56851	0.013784	NA	TIAM2	260.711	-0.14479	0.090715	8.10008	0.017422	0.464697	LMAN1	4547.83	-0.08979	0.033509	9.40939	0.009053	0.230804	RFWD3	4660.89	0.132511	0.0949193	7.99463	0.0183649	0.490027	ALDOC	16603.7	-0.101384	0.136451	8.17251	0.0168021	0.449
MRPL23	178.25	-0.32594	0.265893	8.93281	0.011489	NA	RSBN1	3319.97	-0.13515	0.057315	8.54738	0.01393	0.34935	KCNG1	140.157	-0.25089	0.2412	8.09905	0.017431	0.464697	HSDL2	1347.24	0.088647	0.047612	9.40841	0.009057	0.230804	PIK3CD-AS2	39.8464	-0.387929	0.192414	7.9899	0.0184084	0.490027	RTKN	175.302	0.127689	0.0841794	8.16131	0.0168964	0.450486
RRAGD	1308.28	-0.43501	0.139714	8.93185	0.011494	0.250192	CD6	10069.2	-0.00782	0.033495	8.53461	0.01402	0.350085	LINC01550	778.547	-0.0089	0.082826	8.09252	0.017488	0.464697	TAB1	1892.38	-0.04833	0.023604	9.40486	0.009073	0.230804	REEP4	1106.52	-0.138077	0.154971	7.98619	0.0184425	0.490027	MROH6	139.887	-0.041283	0.0953644	8.15881	0.0169175	0.450486
DIPK2A	1184.36	-0.43392	0.157735	8.93063	0.011501	0.250192	HMOX1	5679.43	0.364727	0.120308	8.52674	0.014075	0.350085	NRDC	7364.03	0.110128	0.038446	8.08244	0.017576	0.464697	VAT1L	52.8574	-0.636	0.231877	9.40363	0.009079	0.230804	EML2-AS1	387.944	-0.474132	0.272802	7.98143	0.0184865	0.490027	ARHGAP42	44.9158	0.30776	0.122504	8.1503	0.0169897	0.45144
MYADM	3933.36	-0.03793	0.098424	8.92903	0.01151	0.250192	ZNF780B	1237.19	-0.07571	0.054311	8.52638	0.014077	0.350085	PRTFDC1	7.36794	0.944633	0.308486	8.08166	0.017583	0.464697	TBC1D22A	3001.58	-0.07102	0.030315	9.40323	0.009081	0.230804	IGKV3-20	919.764	-0.0669859	0.231898	7.97796	0.0185186	0.490027	UCK1	1174.81	-0.030813	0.0375235	8.14702	0.0170176	0.45144
ANKRD46	729.198	-0.27528	0.098033	8.91843	0.011571	0.250192	KLHL8	1003.56	-0.09712	0.048799	8.52282	0.014102	0.350085	RETREG2	6313.95	-0.0941	0.047084	8.07766	0.017618	0.464697	F2RL1	173.942	0.168264	0.075445	9.402	0.009086	0.230804	TREML3P	38.2192	-0.0710627	0.268031	7.97261	0.0185682	0.490027	KHDRBS2	19.4763	0.1971	0.113723	8.14138	0.0170656	0.45144
GNA13	8646.77	-0.3225	0.120335	8.91813	0.011573	0.250192	NUDC	2746.86	0.086689	0.029362	8.52209	0.014108	0.350085	UNC45A	3168.3	-0.02839	0.042522	8.07696	0.017624	0.464697	RAN	7370.26	-0.0064	0.032752	9.39974	0.009096	0.230804	OGG1	1452.58	0.0586446	0.0995876	7.97007	0.0185918	0.490027	ANKIB1	2361.83	0.014062	0.0548262	8.12698	0.0171889	0.45144
MAP2K3	2824.36	0.16116	0.075872	8.91718	0.011579	0.250192	MAGI2	18.5857	0.009534	0.098969	8.51917	0.014128	NA	C3orf62	495.172	0.170896	0.06699	8.07511	0.017641	0.464697	SLC9A3R1	5503.98	-0.0246	0.031251	9.39443	0.009121	0.230995	LRRC37BP1	243.116	-0.146876	0.0915953	7.9657	0.0186324	0.490027	PCBD1	769.522	0.0401288	0.0565677	8.12597	0.0171976	0.45144
MTA2	7077.25	0.166689	0.050937	8.91321	0.011602	0.250192	NOM1	1404.3	0.066116	0.023601	8.49037	0.014333	0.354403	RBM20	26.7339	0.350141	0.221567	8.07289	0.01766	0.464697	DNAJA4	1290.12	0.117742	0.042555	9.37999	0.009187	0.231725	IQGAP3	994.042	0.000408185	0.324498	7.96295	0.0186581	0.490027	RHEBL1	240.681	-0.0188061	0.0836781	8.12564	0.0172005	0.45144
ANKRD44	7933.78	-0.28737	0.085854	8.91142	0.011612	0.250192	TSTD2	1219.41	0.035147	0.024323	8.48921	0.014341	0.354403	FAM118B	443.863	0.171472	0.061002	8.0722	0.017666	0.464697	ATP1B1	817.971	-0.3105	0.101193	9.37618	0.009204	0.231725	ACYP1	557.204	0.115639	0.129704	7.96262	0.0186612	0.490027	PPP1R13L	610.074	-0.071555	0.1162	8.12345	0.0172193	0.45144
RPE	1071.86	-0.28877	0.089767	8.89936	0.011682	0.251099	KDM4C	3635.29	-0.07824	0.032004	8.47595	0.014437	0.355231	CD209	9219.65	-0.59478	0.226184	8.06827	0.017701	0.464798	FZD7	60.0193	-0.24613	0.080486	9.37381	0.009215	0.231725	NCAPD2	18172.1	-0.00721965	0.189467	7.96029	0.0186829	0.490027	CAMK1	2836.36	0.00274671	0.10832	8.1231	0.0172223	0.45144
NCEH1	4106.71	-0.13111	0.183052	8.88692	0.011755	0.252059	MAP2K5	1045.31	-0.07003	0.027623	8.47569	0.014439	0.355231	MAP2K2	4519.87	-0.1557	0.055377	8.06324	0.017746	0.465156	TMEM39B	973.026	-0.042	0.030986	9.37357	0.009216	0.231725	ERCC3	2630.54	0.110451	0.0705006	7.95893	0.0186956	0.490027	DUSP6	2066.45	0.157184	0.0955282	8.12228	0.0172294	0.45144
RPL21P10	10.3245	0.653278	0.38609	8.88536	0.011764	NA	PER1	3774.59	-0.11373	0.057276	8.47206	0.014465	0.355231	NGDN	1437.52	0.17474	0.062626	8.04445	0.017913	0.468731	CWC22	1805.88	0.060317	0.045629	9.36301	0.009265	0.232416	CTSL	8961.08	0.469907	0.238037	7.94482	0.018828	0.491223	HSPBAP1	329.184	0.0647684	0.0593605	8.11503	0.0172919	0.45144
ALDH5A1	1306	-0.0034	0.063854	8.87988	0.011797	0.252341	PIGP	510.423	-0.13933	0.045434	8.45344	0.0146	0.35781	CCDC141	78.3935	0.118975	0.149425	8.03535	0.017995	0.46917	NRCAM	741.831	-0.14421	0.120531	9.35804	0.009288	0.232416	ALKBH7	915.105	-0.236125	0.174819	7.94069	0.018867	0.491223	RPS27AP11	7.17307	-0.0920367	0.162566	8.11433	0.017298	0.45144
IL13	21.1594	1.13463	0.53067	8.87477	0.011827	NA	CSF2	34.8145	0.630317	0.221449	8.44328	0.014675	NA	CEACAM21	651.626	0.2915	0.127168	8.0322	0.018023	0.46917	SLC15A3	6355.38	-0.0626	0.040406	9.35678	0.009294	0.232416	MIR600HG	840.083	0.0830856	0.13913	7.93666	0.0189049	0.491223	NFKBIL1	656.588	-0.0421021	0.0944147	8.11254	0.0173134	0.45144
NDUFB2-AS1	43.8462	0.375926	0.127264	8.86977	0.011856	NA	PROX1	8.14259	-0.11694	0.201967	8.44003	0.014698	NA	OR4D1	39.3015	0.496275	0.202516	8.03217	0.018023	0.46917	LDHB	17719.8	0.050186	0.041753	9.35166	0.009318	0.232593	TRBV29-1	530.289	-0.32601	0.143963	7.93091	0.0189594	0.491223	CERCAM	276.598	-0.104481	0.108019	8.10206	0.0174045	0.451919
DCAKD	840.109	0.190488	0.065195	8.86005	0.011914	0.253841	BNIP3	6556.42	-0.37664	0.138012	8.43005	0.014772	0.361273	MIR4539	57.3501	-0.21652	0.231401	8.02282	0.018108	0.469315	NPM1P25	64.411	0.137093	0.074464	9.34506	0.009349	0.232942	NTN4	9.26737	0.129624	0.448993	7.92872	0.0189802	0.491223	TMPRSS3	2143.26	-0.0546855	0.144633	8.09929	0.0174286	0.451919
ADGRA3	157.952	0.487858	0.181344	8.85608	0.011938	NA	LYVE1	4.85155	1.73478	0.510072	8.42048	0.014843	NA	CDKN1A	6796.72	0.031573	0.133206	8.02038	0.01813	0.469315	XRCC5	13395.6	0.024959	0.026716	9.34108	0.009367	0.232988	TMEM165	1612.62	0.109934	0.115593	7.92573	0.0190086	0.491223	KIF20A	2713.96	0.041386	0.194407	8.09309	0.0174827	0.451919
MME	453.568	-0.07944	0.264156	8.8553	0.011943	0.253841	ZNF7	1026.62	0.061756	0.024054	8.41665	0.014871	0.361808	LINC02328	119.823	0.271584	0.110577	8.01993	0.018134	0.469315	PRR3	788.858	-0.05598	0.022345	9.33717	0.009386	0.233027	ACSS1	2609.84	0.0476068	0.0977004	7.92452	0.01902	0.491223	HSPG2	2951.12	-0.113232	0.192031	8.0919	0.0174931	0.451919
PUM2	10789.7	-0.20031	0.081189	8.84428	0.012009	0.253841	MS4A6E	152.914	-0.03004	0.284795	8.41468	0.014886	0.361808	MS4A4E	7.78586	0.23689	0.477249	8.01776	0.018154	0.469315	TAF1A	312.258	0.075907	0.041751	9.32144	0.00946	0.234447	TMEM128	687.895	-0.00669346	0.0869264	7.92426	0.0190225	0.491223	GNL1	5495.96	-0.0304676	0.0514951	8.09106	0.0175004	0.451919
CARNMT1	864.569	-0.38736	0.144434	8.83275	0.012078	0.253841	FCRL5	684.854	0.172748	0.118257	8.41198	0.014906	0.361808	STK32C	543.292	-0.16202	0.131165	8.00561	0.018264	0.470266	EFCAB2	99.005	0.151886	0.093292	9.30556	0.009535	0.235258	EIF2D	3849.17	-0.0162653	0.0913047	7.91484	0.0191124	0.491223	FAAP24	288.482	-0.0398535	0.0830968	8.08435	0.0175592	0.451919
SOCS5	995.233	-0.16756	0.091226	8.83179	0.012084	0.253841	CCDC6	1664.62	-0.05589	0.032234	8.40707	0.014943	0.361808	TRBJ1-5	127.074	0.29272	0.144168	8.00502	0.01827	0.470266	TRBJ1-5	127.074	0.158156	0.071684	9.3047	0.009539	0.235258	B4GALNT1	59.6498	0.360154	0.183718	7.91284	0.0191315	0.491223	RAPGEF6	1409.01	-0.00450771	0.108826	8.0807	0.0175913	0.451919
CDC37L1	955.732	-0.25851	0.094627	8.82622	0.012117	0.253841	LCOR	3215.35	-0.08109	0.029215	8.40334	0.014971	0.361808	ANKRD34A	75.0313	-0.32582	0.149566	8.00343	0.018284	0.470266	IFT172	906.164	-0.01784	0.043716	9.29522	0.009584	0.235258	MZT2B	2333.34	-0.353371	0.22653	7.91085	0.0191506	0.491223	B3GNT2	2749.98	-0.0572804	0.0610275	8.08026	0.0175952	0.451919
TMEM60	635.18	-0.25322	0.086333	8.82574	0.01212	0.253841	CDK19	2012.52	-0.13985	0.047825	8.39235	0.015053	0.361808	IFIT1	411.062	1.17814	0.419188	7.99615	0.018351	0.470911	CCNL1	7729.2	0.105007	0.063393	9.28859	0.009616	0.235258	CD27-AS1	353.927	0.0458645	0.16331	7.90891	0.0191691	0.491223	FOXM1	3417.21	0.074891	0.161013	8.07664	0.0176271	0.451919
DNAJB11	1033.56	0.188638	0.082867	8.82172	0.012145	0.253841	RANBP10	1954.92	0.028851	0.03109	8.3919	0.015056	0.361808	GRIK3	6.87507	1.33794	0.681191	7.99032	0.018405	0.470911	CLDN15	1246.2	-0.04585	0.038078	9.28678	0.009625	0.235258	CD79A	8338.29	-0.147162	0.178296	7.90871	0.019171	0.491223	TRDJ1	18.9871	0.291492	0.105137	8.07345	0.0176552	0.451919
CD3E	20035.2	-0.06686	0.060527	8.82029	0.012153	0.253841	ABCD2	690.37	-0.03979	0.060241	8.38634	0.015098	0.361808	ZNF300	131.338	0.464971	0.185101	7.98731	0.018432	0.470911	PEBP1	4486.02	0.002127	0.030891	9.28317	0.009642	0.235258	HADH	3802.86	-0.0586502	0.116499	7.90315	0.0192244	0.491223	IL9	73.9117	0.270776	0.325228	8.07265	0.0176622	0.451919
UBE2D3	13899.5	-0.13784	0.085374	8.81644	0.012177	0.253841	HIVEP3	989.883	0.113492	0.055403	8.37959	0.015149	0.361808	MIR181A2HG	19.3071	0.575314	0.264949	7.98705	0.018435	0.470911	NRDC	7364.03	0.061785	0.020394	9.28275	0.009644	0.235258	KIFC1	5082.32	-0.0794912	0.355463	7.89829	0.0192711	0.491223	MRPL37	4314.14	0.00152964	0.0636749	8.06676	0.0177144	0.452484
TRAPPC3	2006.38	0.122594	0.041298	8.81471	0.012187	0.253841	PRPF40B	367.087	0.147106	0.055356	8.37786	0.015163	0.361808	MIR762HG	145.944	0.25484	0.090799	7.97831	0.018515	0.472174	COMT	2173.1	-0.10995	0.05413	9.28272	0.009645	0.235258	ID1	9.94084	-0.39022	0.378266	7.89696	0.019284	0.491223	BAX	3532.26	-0.000436749	0.0608446	8.0504	0.0178599	0.455426
FAM13B	3410.11	-0.17853	0.092409	8.81128	0.012208	0.253841	MAPRE1	5092.14	0.041435	0.030652	8.3756	0.01518	0.361808	MBNL2	1238.4	-0.26702	0.094092	7.96671	0.018623	0.474116	KIF18B	54.2686	-0.44278	0.16014	9.28141	0.009651	0.235258	FBF1	199.393	0.103245	0.109333	7.89309	0.0193213	0.491223	PINLYP	173.402	-0.0142305	0.100299	8.04669	0.017893	0.455499
HLA-DRA	66192.1	-0.18954	0.166827	8.80086	0.012272	0.254574	RNF31	1130.81	0.059212	0.046366	8.37385	0.015193	0.361808	TRAPPC2B	118.952	0.150742	0.093832	7.95073	0.018772	0.475479	ACE	1883.1	-0.41787	0.163912	9.27913	0.009662	0.235258	SCARB2	1532.06	0.0476489	0.181232	7.88727	0.0193777	0.491223	MYBPC2	112.206	0.149843	0.153565	8.0421	0.0179341	0.455775
METTL15P1	11.3398	-0.95408	0.333666	8.79999	0.012277	NA	EDN1	61.5666	0.34431	0.11468	8.36674	0.015247	NA	SLC30A4	731.315	-0.40054	0.145281	7.94996	0.01878	0.475479	TNFRSF14	9482.56	-0.14888	0.053946	9.24588	0.009824	0.238784	APLP2	8642.51	0.0691423	0.131232	7.88723	0.019378	0.491223	BAIAP2L1	218.504	0.0861017	0.0915444	8.03493	0.0179985	0.456155
CNRIP1	45.5673	0.598088	0.219389	8.7931	0.01232	NA	LINC00656	8.3758	0.803772	0.381901	8.36599	0.015253	NA	IRF2BPL	1839.57	-0.2881	0.094973	7.94592	0.018818	0.475479	ACOT11	222.579	-0.38516	0.114722	9.22652	0.009919	0.240669	TRAP1	6339.62	0.0144253	0.136359	7.88402	0.0194092	0.491223	NCAPH2	3603.33	-0.0288174	0.0737688	8.03369	0.0180097	0.456155
CMTM2	16.234	-0.04271	0.443054	8.79175	0.012328	NA	ZNF844	820.93	0.03434	0.053203	8.36561	0.015256	0.361808	MPND	730.107	-0.14035	0.072947	7.94541	0.018822	0.475479	RPS12	54457.3	0.017731	0.043781	9.22296	0.009937	0.240669	BCAS4	1424.28	0.0321682	0.12812	7.88107	0.0194378	0.491223	SLC9A3R1	5664.65	-0.0335558	0.0523783	8.02909	0.0180512	0.456437
SCIN	202.145	0.202762	0.469383	8.78261	0.012385	NA	ERCC6	1581.38	-0.05018	0.036796	8.36399	0.015268	0.361808	FAM189B	1002.75	-0.1555	0.077765	7.94412	0.018835	0.475479	NSUN7	74.1599	0.190989	0.110061	9.21812	0.009961	0.240669	FSTL4	5.62077	1.18943	0.430413	7.8718	0.0195281	0.491223	PSMA8	59.9426	-0.230404	0.104888	8.01848	0.0181472	0.45805
HNRNPAB	2725.14	0.193025	0.077517	8.77575	0.012427	0.256407	CNTNAP2	254.887	-0.28967	0.168045	8.36253	0.015279	0.361808	PLXDC1	1597.77	-0.56715	0.25206	7.93649	0.018907	0.476496	CD63	17688	-0.06607	0.059709	9.21619	0.009971	0.240669	POLE3	3170.49	-0.0388447	0.079717	7.86577	0.019587	0.491223	TSTD1	1232.91	0.0290882	0.0803478	8.01257	0.0182008	0.45805
MAN2A1	4833.35	-0.31698	0.111369	8.76971	0.012465	0.256407	LTBP2	288.792	0.233753	0.160287	8.36204	0.015283	0.361808	PLD2	1299.55	0.087628	0.107872	7.92846	0.018983	0.477614	MRPS9	867.484	0.117629	0.041479	9.20748	0.010014	0.2413	IFT52	754.488	-0.135488	0.0907554	7.86258	0.0196184	0.491223	SYNDIG1L	3.15259	0.046659	0.22881	8.01112	0.0182141	0.45805
B3GALT6	853.629	0.222332	0.095357	8.76824	0.012474	0.256407	SPIN1	2560.24	-0.03693	0.037298	8.35601	0.015329	0.362176	HRH4	85.429	0.306919	0.255843	7.91659	0.019096	0.479654	TRDC	2582.08	0.132756	0.065794	9.20214	0.010041	0.241526	BTG2	9363.48	-0.0523772	0.0984267	7.86201	0.019624	0.491223	ZNF524	613.259	-0.08659	0.0754734	8.00511	0.0182689	0.45805
NFE4	10.7236	-1.05065	0.640407	8.76489	0.012495	NA	CPED1	205.759	-0.23267	0.10739	8.34916	0.015382	0.362695	KIAA0930	8966.26	-0.19289	0.13003	7.9118	0.019141	0.480003	N6AMT1	303.087	0.054754	0.043459	9.1659	0.010225	0.245196	CCDC61	529.375	-0.0758083	0.12423	7.86146	0.0196293	0.491223	TRAF3IP3	10219.6	-0.0159228	0.0420051	8.00212	0.0182962	0.45805
RPL29	34918.9	-0.0306	0.076548	8.76381	0.012501	0.256407	CSTF3	914.221	0.006055	0.034319	8.34305	0.015429	0.363081	TRBV11-1	23.2273	0.613395	0.22181	7.9007	0.019248	0.480412	ZWINT	253.876	-0.17753	0.078396	9.16505	0.010229	0.245196	CTSD	4686.28	-0.191309	0.161291	7.8544	0.0196987	0.491223	PKP4	1459.73	0.0375717	0.0623764	8.00165	0.0183005	0.45805
ZMYM1	708.4	-0.34702	0.140375	8.75767	0.01254	0.256407	TBC1D22A	2782.78	-0.06005	0.026766	8.33682	0.015477	0.363491	TMEM217	25.2415	-0.82026	0.289432	7.90023	0.019252	0.480412	SERINC1	10925.4	0.044066	0.034073	9.1486	0.010314	0.246405	SLC4A10	205.761	-0.223879	0.377211	7.85252	0.0197172	0.491223	ASXL2	5508.43	0.0533517	0.0767417	7.99758	0.0183378	0.45805
HLA-C	73386.8	-0.12853	0.105838	8.75719	0.012543	0.256407	CAB39L	409.979	0.016553	0.032545	8.32824	0.015543	0.36433	MPZL1	1215.04	0.187083	0.106523	7.89889	0.019265	0.480412	KIR2DP1	35.5565	-0.22884	0.111056	9.14832	0.010315	0.246405	XCL1	3731.1	0.116753	0.225013	7.85165	0.0197258	0.491223	SYNGR3	750.124	-0.0251484	0.115749	7.99519	0.0183597	0.45805
SUCO	2185.89	-0.28283	0.106	8.75422	0.012562	0.256407	PDE3B	15168.3	-0.11744	0.040533	8.3112	0.015676	0.366314	TSPAN5	522.216	0.072661	0.073145	7.89681	0.019285	0.480412	C1orf21	935.103	0.076472	0.055083	9.1442	0.010336	0.246489	CD101	444.893	-0.479098	0.285316	7.84858	0.0197562	0.491223	DOK2	4553.08	0.001469	0.0540223	7.99201	0.018389	0.45805
PI4KB	4669.49	0.128785	0.040302	8.73334	0.012693	0.258494	CLTC	11411.7	-0.01676	0.029229	8.30608	0.015717	0.366314	NTSR1	27.3423	1.49615	0.482887	7.88529	0.019397	0.482387	SYNJ2BP	1055.29	0.038578	0.034822	9.13637	0.010377	0.247031	CEACAMP3	8.65289	-2.52485	1.00072	7.84241	0.0198172	0.491223	ABCA1	6209.98	0.113589	0.118721	7.98768	0.0184288	0.458274
CYB561A3	8506.07	-0.09609	0.135787	8.7253	0.012745	0.258494	LINC01426	11.298	-0.06849	0.249686	8.30287	0.015742	NA	PIGR	16.6201	-0.34258	0.304236	7.87116	0.019534	0.484216	PCED1B	4297.53	-0.12472	0.070828	9.12567	0.010432	0.24775	IGHG1	4225.83	-0.339648	0.324207	7.84123	0.0198289	0.491223	ARHGAP23	52.2756	0.0596521	0.0947181	7.97716	0.018526	0.458274
ZNF252P	1046.58	-0.14858	0.085827	8.72305	0.012759	0.258494	PI4KB	4669.49	0.057924	0.02028	8.30275	0.015743	0.366314	SDCBP2-AS1	212.159	0.229604	0.096915	7.8695	0.019551	0.484216	PTPN1	7227.05	-0.06149	0.031259	9.12371	0.010443	0.24775	HOXC4	51.1435	-0.207366	0.187559	7.83947	0.0198463	0.491223	SAMHD1	6467.49	0.0905605	0.0787307	7.97598	0.0185369	0.458274
COPS9	703.377	0.28132	0.09274	8.71553	0.012807	0.258494	N4BP3	1075.75	-0.22444	0.086567	8.30131	0.015754	0.366314	MIF-AS1	40.0668	-0.99534	0.389411	7.86783	0.019567	0.484216	RPL23A	31829.7	0.013269	0.038616	9.1124	0.010502	0.248649	CDC25B	5025.64	-0.0968757	0.159589	7.83897	0.0198513	0.491223	CCSAP	981.602	-0.0942917	0.0621936	7.97465	0.0185493	0.458274
RPL12	44383.2	0.143727	0.088664	8.71525	0.012809	0.258494	UBR5	9242.67	-0.07466	0.032128	8.29768	0.015783	0.366314	PCBD2	282.657	0.162283	0.058976	7.86186	0.019625	0.484868	DIRC3	34.6928	-0.24511	0.09488	9.10964	0.010516	0.248649	S100B	152.375	-0.586005	0.439672	7.82831	0.0199574	0.492652	KIF18B	1463.87	0.0781375	0.181893	7.97454	0.0185503	0.458274
JMY	2066.41	-0.30796	0.112362	8.69869	0.012915	0.259651	MGAT1	20803.7	-0.09836	0.033895	8.29047	0.01584	0.366917	INTS6-AS1	167.698	0.242437	0.110494	7.84723	0.01977	0.487626	G3BP2	8453.75	-0.03014	0.034668	9.10139	0.01056	0.24888	APOBEC3B	230.571	-0.235949	0.297923	7.82339	0.0200065	0.492652	DKK2	25.8649	0.784162	0.269917	7.96048	0.0186811	0.46075
RANGAP1	3507.1	0.232411	0.085891	8.69353	0.012949	0.259651	HNRNPL	6108.2	0.070226	0.024839	8.27024	0.016001	0.367473	RPS28P7	1385.92	-1.02045	0.481753	7.83922	0.019849	0.48878	LINC02555	41.3759	0.061131	0.236384	9.10098	0.010562	0.24888	FN3K	52.3982	0.0402328	0.206903	7.82331	0.0200073	0.492652	CDC42BPB	583.557	0.111264	0.0610105	7.9491	0.0187878	0.460805
FOXK2	2723.69	0.183026	0.06218	8.69279	0.012953	0.259651	TRBJ1-6	257.094	0.204746	0.073129	8.26819	0.016017	0.367473	CXCL11	27.1722	1.46734	0.579765	7.83252	0.019915	0.489621	TNFRSF21	644.236	0.028117	0.170176	9.09487	0.010594	0.249218	IGLV1-36	23.9146	-0.917456	0.381921	7.81754	0.0200651	0.493268	WSCD2	1.26811	0.770988	0.346754	7.9462	0.018815	0.460805
LINC01094	122.694	0.025566	0.249237	8.68379	0.013012	NA	TPK1	641.426	-0.115	0.040549	8.26405	0.01605	0.367473	APOBR	5248.35	0.04213	0.109769	7.81962	0.020044	0.491984	C2orf68	2034.73	0.031215	0.018906	9.08534	0.010645	0.249572	FAAP24	288.482	-0.0643594	0.163448	7.81283	0.0201125	0.493626	TRBV7-3	293.722	0.223112	0.12393	7.94619	0.0188151	0.460805
LEPR	235.04	-0.36926	0.163855	8.68197	0.013024	NA	PLA2G4C	247.36	-0.23887	0.138767	8.26328	0.016057	0.367473	PCED1B-AS1	6591.5	-0.09532	0.122915	7.81517	0.020089	0.492277	TRBV30	179.691	-0.12599	0.074128	9.07932	0.010677	0.249572	DAPP1	2114.37	0.133968	0.0842007	7.80267	0.0202149	0.494663	FAM171A1	530.23	0.0659826	0.0559758	7.94469	0.0188292	0.460805
CPSF4	1336.85	0.140545	0.05099	8.68148	0.013027	0.260538	IL18	157.371	-0.23469	0.108975	8.25117	0.016154	0.367473	GATA2	889.31	-0.19647	0.229547	7.80617	0.02018	0.4927	OCLNP1	20.0353	0.65909	0.354387	9.07643	0.010692	0.249572	CLEC20A	26.1584	0.448366	0.276056	7.79983	0.0202436	0.494663	SMIM7	932.786	0.0967682	0.038453	7.94392	0.0188365	0.460805
LINC02610	86.5063	0.564554	0.24812	8.67229	0.013087	NA	GOLGA4	4357.78	-0.12533	0.043408	8.24999	0.016164	0.367473	CDC6	159.804	-0.46933	0.18364	7.80382	0.020203	0.4927	TUBB2B	73.0961	-0.27611	0.153355	9.0755	0.010697	0.249572	MICU3	113.681	-0.126749	0.268223	7.79887	0.0202534	0.494663	ASF1B	3315.24	0.0149701	0.132995	7.93553	0.0189157	0.461991
FAM217B	1505.35	-0.27114	0.09929	8.66404	0.013141	0.26064	HAUS8	492.555	0.007696	0.027806	8.24546	0.0162	0.367473	CCL26	206.202	-1.43167	0.598883	7.80104	0.020231	0.4927	FAM189B	1002.75	-0.07034	0.03884	9.07516	0.010699	0.249572	KLHL22	1164.03	-0.0171344	0.0990145	7.79505	0.0202921	0.494805	C7orf57	17.2238	-0.18299	0.152305	7.90464	0.0192101	0.467727
KLHL3	962.538	-0.04118	0.074298	8.66365	0.013144	0.26064	KLHL32	169.708	-0.11996	0.062822	8.24325	0.016218	0.367473	VPS37B	1972.76	-0.02533	0.058988	7.79715	0.020271	0.4927	HIRIP3	871.032	-0.05655	0.026995	9.05565	0.010804	0.251191	RINL	3041.9	-0.0406477	0.100647	7.78904	0.0203532	0.495292	DDN-AS1	58.234	-0.0736865	0.187356	7.90276	0.0192281	0.467727
SLC30A1	2383.89	-0.33052	0.150945	8.66283	0.013149	0.26064	ZSCAN25	2368.23	-0.10039	0.039474	8.24044	0.016241	0.367473	GREM1	271.535	-1.14223	0.589243	7.79431	0.0203	0.4927	PIK3R6	576.371	-0.15908	0.065224	9.05277	0.01082	0.251191	TRIP4	965.466	0.12211	0.0629442	7.78159	0.0204291	0.495292	HIRIP3	2178.08	0.0100044	0.0750004	7.90113	0.0192438	0.467727
RPS12	58609	0.115698	0.078113	8.66281	0.013149	0.26064	KIAA1109	6702.24	-0.04395	0.041813	8.23836	0.016258	0.367473	EEF1AKMT3	363.206	-0.51457	0.180631	7.79381	0.020305	0.4927	CHDH	191.867	-0.41997	0.134462	9.0497	0.010836	0.251191	METTL9	5878.89	-0.177102	0.100208	7.77531	0.0204933	0.495292	IGHV3-21	249.596	0.0136768	0.147389	7.89576	0.0192956	0.467763
ALCAM	3862.87	-0.21919	0.267011	8.6528	0.013215	0.26064	TXNDC5	11.867	0.493615	0.183519	8.238	0.016261	NA	KAZALD1	17.3942	-0.74083	0.277599	7.78605	0.020384	0.4927	CYBA	11605.1	-0.08741	0.047746	9.0443	0.010866	0.251191	RANBP17	2.98517	1.35872	0.530847	7.77427	0.020504	0.495292	GTF3C5	3198.14	-0.0130673	0.0611135	7.89185	0.0193333	0.467763
CHST15	3406.04	-0.00199	0.099896	8.64948	0.013237	0.26064	EEF1B2	22299.7	0.032456	0.038813	8.23563	0.01628	0.367473	HSPH1	4307.32	0.125492	0.083036	7.78597	0.020384	0.4927	LINC02345	580.041	-0.5649	0.19328	9.0435	0.01087	0.251191	PILRA	1781.91	-0.0380192	0.156715	7.774	0.0205068	0.495292	FAHD1	455.34	-0.0891093	0.0490541	7.89131	0.0193385	0.467763
TMCO6	879.544	0.248462	0.09117	8.64805	0.013246	0.26064	SOCS2	154.989	0.292315	0.121095	8.23445	0.01629	0.367473	DNAJC8	4542.95	0.125161	0.052597	7.77938	0.020452	0.4927	TSPAN5	522.216	0.021001	0.036012	9.03652	0.010908	0.251191	TAX1BP1	6806.99	0.0105235	0.0995216	7.77373	0.0205096	0.495292	BLVRB	1211.72	-0.066681	0.0908873	7.8815	0.0194336	0.468946
SLC35E3	1078.61	-0.1644	0.055429	8.64512	0.013266	0.26064	ELOVL4	117.686	-0.16249	0.09825	8.2293	0.016332	0.367473	LRRC58	2369.95	-0.1831	0.067757	7.77809	0.020465	0.4927	CMPK2	372.196	0.431343	0.149188	9.03624	0.01091	0.251191	PIK3AP1	7343.74	0.0369887	0.125575	7.76641	0.0205847	0.496127	MPST	632.819	-0.00130885	0.0913856	7.87529	0.0194941	0.468946
OCLN	29.0679	-1.53078	0.657038	8.63731	0.013318	NA	TANC2	1780.24	-0.049	0.047478	8.22625	0.016357	0.367473	MYBPC2	18.3536	-0.47985	0.263244	7.77646	0.020482	0.4927	DAP	3679.1	-0.00346	0.03806	9.03551	0.010913	0.251191	STAG3	2198.01	0.062762	0.183354	7.76347	0.020615	0.496127	NCOR1	10677.7	0.0289685	0.0542423	7.87425	0.0195042	0.468946
STON1	79.3459	-0.33966	0.116171	8.63571	0.013328	NA	IL6	146.413	1.46494	0.359035	8.22607	0.016358	0.367473	TMEM201	526.301	-0.29523	0.095658	7.77229	0.020524	0.4927	EEF1AKMT3	363.206	-0.26619	0.090341	9.03068	0.01094	0.251335	NAGK	2109.13	0.112001	0.0808164	7.76075	0.0206431	0.496127	CDKN2C	1384.52	-0.0346289	0.130608	7.87344	0.0195121	0.468946
TMPRSS3	144.434	-0.3307	0.185076	8.63501	0.013333	NA	CPNE3	3185.95	-0.10904	0.045413	8.22578	0.01636	0.367473	ZNF211	1326.38	0.159437	0.063824	7.77155	0.020532	0.4927	ELOVL1	3725.56	-0.0037	0.032946	9.02592	0.010966	0.251335	RHOU	536.157	0.347854	0.217335	7.75544	0.0206979	0.496652	SPRYD7	294.169	-0.0176327	0.0416191	7.86495	0.0195951	0.469697
MARCHF1	2595.48	-0.33102	0.149458	8.62727	0.013385	0.26064	RPL17P50	72.3456	-0.30367	0.119052	8.21816	0.016423	NA	LINC02193	15.3532	0.157612	0.271857	7.7666	0.020583	0.492777	MCM10	83.4461	-0.35578	0.138437	9.02444	0.010974	0.251335	IDH2	12231.7	-0.112753	0.168835	7.7506	0.0207481	0.496813	PNOC	201.143	-0.0268288	0.102205	7.86191	0.0196249	0.469697
DNAJB5	465.626	0.179831	0.185677	8.62576	0.013395	0.26064	IGHJ3	12.2314	0.083484	0.16572	8.21691	0.016433	NA	PSMC5	4566.86	0.14067	0.051458	7.76165	0.020634	0.492777	MRPL3	2135.86	-0.05341	0.03744	9.01395	0.011032	0.251915	IPCEF1	1283.92	-0.122027	0.172622	7.74671	0.0207885	0.496813	ADAM9	1573.1	0.147381	0.103113	7.85847	0.0196587	0.469697
UQCC2	824.564	0.237602	0.099922	8.62529	0.013398	0.26064	CDK17	2644.2	-0.08342	0.048286	8.21313	0.016464	0.36907	PLEKHA2	7883.62	-0.15881	0.056876	7.75611	0.020691	0.492777	NDN	33.2899	-0.21893	0.155793	9.01324	0.011036	0.251915	RNF187	5491.52	-0.192269	0.102237	7.74436	0.0208129	0.496813	OST4	4910.88	-0.0277918	0.0534551	7.85474	0.0196954	0.469697
KDM1B	1078.7	-0.16347	0.084642	8.62471	0.013402	0.26064	MRPL23	178.25	-0.19002	0.135934	8.20814	0.016505	0.36907	INPP5B	2105.53	0.140004	0.052806	7.74747	0.020781	0.492777	CHRM3-AS2	709.81	0.150376	0.090756	9.00395	0.011087	0.252381	GTSE1	1746.97	-0.0738695	0.352093	7.73705	0.0208892	0.496813	COX8A	2748.13	0.0166066	0.0773022	7.85433	0.0196995	0.469697
LINC00520	11.7066	0.2213	0.505307	8.62395	0.013407	NA	C10orf143	261.371	0.127619	0.044531	8.20575	0.016525	0.36907	CASTOR3	640.556	0.13652	0.093565	7.74672	0.020788	0.492777	SNX3	5220.43	0.023487	0.049608	9.00183	0.011099	0.252381	ADAMTS2	3.82303	-1.32713	0.597918	7.73572	0.0209031	0.496813	NUDT8	319.113	-0.0201646	0.122089	7.84798	0.0197621	0.47037
SERTAD2	3837.78	-0.1967	0.07186	8.62043	0.013431	0.26064	APTR	147.42	0.053196	0.04258	8.19457	0.016618	0.369951	FBXO6	1066.73	0.076785	0.155502	7.74359	0.020821	0.492777	ARHGAP31	4111.87	-0.20479	0.074158	8.9997	0.011111	0.252381	HINT3	959.956	0.0345468	0.1267	7.73219	0.02094	0.496813	PLA2G4C	240.194	-0.234398	0.141265	7.84504	0.0197912	0.47037
CYTH4	7830.92	0.113321	0.050509	8.61472	0.013469	0.26064	LAMC1	534.522	0.246297	0.098741	8.19345	0.016627	0.369951	FCMR	14626.7	0.106551	0.111659	7.74103	0.020848	0.492777	PSPC1	1615.87	0.072339	0.025017	8.99203	0.011153	0.252937	PERP	427.272	0.101826	0.126758	7.72994	0.0209636	0.496813	LIM2	114.507	-0.0443338	0.12465	7.84191	0.0198221	0.47037
RPS27A	62911.8	0.037197	0.078603	8.61105	0.013494	0.26064	MOCS1	62.8217	0.255929	0.105152	8.18343	0.016711	NA	FAM201A	7.82297	0.722109	0.313461	7.73992	0.020859	0.492777	PMFBP1	72.087	-0.2654	0.104292	8.98835	0.011174	0.252989	DISP1	205.71	-0.192307	0.0955396	7.72626	0.0210022	0.496813	FDXR	554.53	-0.0191403	0.108719	7.83882	0.0198528	0.47037
TMEM176A	2859.84	-0.46546	0.315661	8.60969	0.013503	0.26064	CCR12P	907.182	-0.11345	0.052597	8.16143	0.016895	0.374884	SH3D19	16.3548	-0.19753	0.25176	7.73739	0.020886	0.492777	PTAR1	4220.54	0.020855	0.057262	8.97645	0.011241	0.254085	CDAN1	1004.83	0.0355378	0.07045	7.7237	0.0210291	0.496813	POLD4	550.568	0.00891097	0.0636465	7.83535	0.0198873	0.470447
ATP6V0B	5605.19	0.130569	0.065467	8.60047	0.013565	0.26064	VCP	10296.1	0.069382	0.03204	8.15204	0.016975	0.374884	ARL15	677.622	-0.08902	0.075497	7.73712	0.020888	0.492777	MAPT	80.9894	-0.0337	0.06359	8.96905	0.011282	0.254612	TNFRSF11A	514.564	0.271099	0.232544	7.72255	0.0210411	0.496813	CXCL16	4207.52	0.1007	0.0851687	7.82966	0.019944	0.471047
SH2D4B	16.0056	-0.75	0.27486	8.60017	0.013567	NA	SETD6	745.353	0.079592	0.044882	8.15017	0.016991	0.374884	PLA2G4C	270.9	-0.54462	0.275071	7.73646	0.020895	0.492777	RIC8B	505.307	0.051672	0.02595	8.96193	0.011323	0.255081	CDCA4	1979	-0.12495	0.149583	7.72001	0.0210679	0.496813	TRAP1	6339.62	0.016678	0.0696475	7.82396	0.0200009	0.471651
SMAD2	4949.44	-0.1969	0.07926	8.59741	0.013586	0.26064	ABI1	4700.73	-0.04849	0.038922	8.14945	0.016997	0.374884	TPP2	4662.16	0.063893	0.058483	7.73116	0.020951	0.493311	ZNF366	441.741	-0.45872	0.152215	8.95888	0.01134	0.255081	MIR762HG	102.062	0.00563719	0.0974403	7.71648	0.0211051	0.496911	SNX8	2411.24	0.0706669	0.0604783	7.81551	0.0200856	0.472377
PPM1G	3663.62	0.15976	0.054509	8.59276	0.013618	0.26064	NEK9	5671.02	0.068495	0.026724	8.14465	0.017038	0.374884	TMEM140	2355.59	0.111455	0.140757	7.72433	0.021022	0.494225	MTATP6P1	7665.99	0.164753	0.081359	8.95047	0.011388	0.255402	NFKBIL1	656.588	-0.217278	0.187254	7.70714	0.0212039	0.497561	TANK	2688.14	-0.0138098	0.0710647	7.81462	0.0200945	0.472377
MRPL11	828.832	0.107345	0.069539	8.59218	0.013622	0.26064	ANKRD10-IT1	349.471	-0.03522	0.086378	8.14453	0.017039	0.374884	EPHB3	54.9697	-0.50312	0.247959	7.71956	0.021073	0.494632	PFKL	8985.99	-0.08927	0.034756	8.94655	0.01141	0.255402	CDIP1	2879.71	-0.0500385	0.104749	7.70279	0.02125	0.497561	ZP3	182.231	0.03923	0.109362	7.80013	0.0202406	0.473464
TGFBR1	4381.79	-0.27184	0.113526	8.58868	0.013646	0.26064	RANGAP1	3507.1	0.138115	0.042267	8.12301	0.017223	0.377937	GALT	809.315	0.064016	0.120236	7.70932	0.021181	0.496396	CCNB2	86.4511	-0.28215	0.092623	8.94178	0.011437	0.255402	PCDHGA10	6.15026	0.763416	0.325534	7.70182	0.0212604	0.497561	RGL1	709.264	0.128639	0.12527	7.79853	0.0202568	0.473464
MUCL1	263.419	3.36255	0.909369	8.58215	0.01369	NA	FOXD4	18.147	-0.51145	0.180277	8.11907	0.017257	NA	BET1P1	9.35019	0.912575	0.297024	7.69168	0.021368	0.498723	PCGF2	93.3809	-0.3105	0.160439	8.93905	0.011453	0.255402	CCDC74A	165.82	-0.134517	0.262553	7.69947	0.0212854	0.497561	CTSD	4686.28	-0.102292	0.0762983	7.79594	0.020283	0.473464
MT1X	57.1713	0.511801	0.184317	8.58136	0.013696	NA	SYNJ2BP	1160.58	-0.08066	0.03893	8.11368	0.017304	0.377937	TSPYL5	435.053	-0.14184	0.105615	7.68564	0.021433	0.498723	FLAD1	1427.39	0.060475	0.023455	8.9312	0.011498	0.255402	FANCA	1693.55	0.188612	0.174285	7.68495	0.0214405	0.497561	S100A9	5519.68	0.184261	0.13671	7.79547	0.0202878	0.473464
UOX	10.8097	-0.77452	0.382907	8.56999	0.013774	NA	SSR3	4508.53	-0.11066	0.054618	8.11243	0.017314	0.377937	NFXL1	1026.63	0.439011	0.203659	7.68073	0.021486	0.498723	RPS13	27282.8	0.012299	0.048938	8.92785	0.011517	0.255402	CCNF	2771.26	-0.100934	0.276905	7.68436	0.0214467	0.497561	TUSC3	32.179	0.324372	0.160136	7.78775	0.0203663	0.473464
CCR9	183.175	0.254307	0.139908	8.56539	0.013805	NA	USP53	1809.23	-0.20792	0.087595	8.10695	0.017362	0.377937	VSTM4	20.9642	0.035269	0.282131	7.67875	0.021507	0.498723	LZTS2	1950.33	-0.12386	0.044292	8.92456	0.011536	0.255402	TRAT1	1050.71	-0.0312783	0.196617	7.68419	0.0214486	0.497561	QPCTL	1060.76	0.0334453	0.0943686	7.78399	0.0204046	0.473464
XRCC2	64.3603	0.400009	0.18831	8.56466	0.01381	NA	NDUFS6	832.743	0.115332	0.05045	8.10667	0.017364	0.377937	GPT	16.1006	-0.63035	0.535184	7.67804	0.021515	0.498723	HRK	64.8829	0.087546	0.108698	8.92101	0.011557	0.255402	S100A9	5519.68	0.323137	0.275309	7.68401	0.0214505	0.497561	PRDM11	246.407	0.0399186	0.0689406	7.78366	0.0204079	0.473464
FEM1C	2201.82	-0.51775	0.163076	8.56173	0.013831	0.263218	P2RY2	118.826	-0.14043	0.089159	8.10613	0.017369	0.377937	BUB1	226.681	-0.37437	0.134195	7.67202	0.021579	0.498723	TGFB1	7747.28	-0.06142	0.044866	8.91981	0.011563	0.255402	SERINC1	6899.01	0.00541304	0.143561	7.68331	0.021458	0.497561	C7orf61	15.922	-0.213203	0.119995	7.78228	0.0204221	0.473464
PRDM16	8.76127	0.749256	0.334901	8.55997	0.013843	NA	ZNF281	1596.35	-0.02669	0.044571	8.10063	0.017417	0.377982	MMP12	1666.61	-1.22692	0.585801	7.66883	0.021614	0.498723	LTA	1413.95	-0.15108	0.066337	8.91824	0.011573	0.255402	RCCD1	728.989	-0.0277833	0.186061	7.68132	0.0214794	0.497561	UNC45A	4420.82	-0.0252006	0.0477821	7.7821	0.0204239	0.473464
CANX	25639.6	-0.208	0.089116	8.55415	0.013883	0.263218	CBX7	7005.58	-0.0178	0.029299	8.09855	0.017435	0.377982	MICAL1	4142.21	0.12011	0.108696	7.66866	0.021616	0.498723	MYL6B	492.044	-0.0858	0.045895	8.91371	0.011599	0.255402	CNTLN	185.218	0.242271	0.13502	7.67973	0.0214965	0.497561	SNHG7	1082.14	-0.0617349	0.0709964	7.77617	0.0204845	0.473684
TRG-AS1	1234.6	-0.19902	0.077629	8.55113	0.013904	0.263218	RASSF3	6767.08	-0.06915	0.043397	8.08604	0.017544	0.378862	SGO1-AS1	30.5931	0.261791	0.162845	7.66855	0.021617	0.498723	TKT	13183.5	-0.01404	0.040002	8.91262	0.011605	0.255402	KIF18B	1463.87	-0.0166061	0.363491	7.66145	0.0216939	0.499032	SNRPEP4	21.5722	-0.124802	0.114544	7.77048	0.0205429	0.473684
RP9	432.858	0.126436	0.063803	8.55005	0.013912	NA	USP38	1775.1	-0.02369	0.034001	8.08471	0.017556	0.378862	TMEM220-AS1	25.1291	0.387609	0.188665	7.66826	0.02162	0.498723	E2F7	25.0309	-0.39224	0.152402	8.9058	0.011645	0.255402	NIT2	1522.54	0.154941	0.08524	7.65336	0.0217818	0.499032	SH3PXD2B	420.219	0.0583382	0.114374	7.76746	0.020574	0.473684
PCYOX1	1993.04	-0.25052	0.094859	8.54891	0.01392	0.263218	VWA5A	839.772	0.100441	0.068507	8.08077	0.017591	0.378862	CD247	13175.4	-0.14546	0.075589	7.66599	0.021645	0.498723	PRKAR1A	10204.4	-0.00935	0.031216	8.90509	0.011649	0.255402	SPATA20	1282.15	-0.512868	0.186562	7.65197	0.021797	0.499032	CCNJ	345.841	0.0440574	0.0811139	7.76619	0.020587	0.473684
VPS35	4893.92	-0.07633	0.082872	8.54769	0.013928	0.263218	TSPAN33	1435.41	-0.03574	0.058861	8.0793	0.017604	0.378862	LMTK3	320.186	-0.27578	0.106521	7.66018	0.021708	0.499326	TRAPPC6A	922.919	-0.03968	0.037803	8.90228	0.011665	0.255402	MAP3K8	1214.67	0.040298	0.157268	7.65119	0.0218055	0.499032	TTC4	24.658	0.207539	0.0759939	7.76056	0.0206451	0.473684
HTR2B	19.6175	-0.11578	0.371203	8.54595	0.01394	NA	STON1	79.3459	-0.17106	0.059841	8.06929	0.017692	0.380072	ZNF491	66.5406	0.12229	0.107319	7.65745	0.021737	0.499326	EPHB1	63.1291	-0.33363	0.136519	8.90217	0.011666	0.255402	ARMC8	1758.62	0.0833113	0.0875516	7.65109	0.0218066	0.499032	FUCA1	936.273	0.026223	0.0906111	7.75774	0.0206742	0.473684
TTC30A	113.027	-0.31827	0.145385	8.54255	0.013964	NA	SCFD2	361.565	0.079617	0.047657	8.05531	0.017816	0.382045	COQ6	757.181	0.159506	0.064743	7.64282	0.021897	0.502228	PPP2R1A	7796.37	-0.05624	0.032277	8.902	0.011667	0.255402	NSMCE1-DT	27.6033	0.167641	0.264309	7.64874	0.0218322	0.499032	SPACA9	114.633	0.0100527	0.104833	7.75508	0.0207017	0.473684
ZNF91	1746.37	-0.26828	0.094301	8.53771	0.013998	0.263976	TM9SF3	7459.63	-0.09075	0.063532	8.04871	0.017875	0.382614	WNT11	20.5656	-0.35122	0.279382	7.63517	0.021981	0.502778	IL2RB	14040.2	-0.06804	0.049641	8.89332	0.011718	0.256109	IGHV3-21	249.596	0.0517216	0.293401	7.64823	0.0218377	0.499032	PCSK5	281.788	0.0801488	0.0792382	7.7513	0.0207408	0.473684
SLC39A3	326.51	0.32112	0.111223	8.53342	0.014028	NA	JHY	107.951	0.093538	0.068521	8.04319	0.017924	0.38298	IRF8	5174.79	-0.07178	0.05711	7.63243	0.022011	0.502778	DENND6B	415.948	-0.1146	0.051162	8.88683	0.011756	0.25638	TGFBR2	7838.75	-0.0632166	0.108226	7.64626	0.0218593	0.499032	COL6A5	0.65079	-0.223397	0.607534	7.75077	0.0207463	0.473684
SCARB1	1139.03	-0.2129	0.12818	8.51662	0.014146	0.266019	BTLA	808.452	-0.04819	0.054627	8.03772	0.017973	0.383337	LINC01215	1897.01	-0.03445	0.073504	7.63116	0.022025	0.502778	CD8B2	41.0865	-0.52921	0.20539	8.88491	0.011767	0.25638	GPR83	4.65011	-0.408039	0.383058	7.64576	0.0218647	0.499032	MKI67	26912.8	0.129223	0.169023	7.75058	0.0207483	0.473684
NUDT16L1	1186.7	0.243843	0.075499	8.51384	0.014166	0.266019	GYS1	2126.36	-0.03441	0.030519	8.03008	0.018042	0.384014	PMFBP1	72.087	-0.4796	0.212905	7.62847	0.022055	0.502778	GDF15	196.443	-0.62197	0.205579	8.87983	0.011797	0.25663	TKFC	1646.61	-0.130292	0.12087	7.64329	0.0218917	0.499032	ARHGEF39	585.49	0.0203223	0.154785	7.74356	0.0208213	0.474218
DUSP18	461.341	0.224844	0.082765	8.50717	0.014213	0.266309	ZNF43	994.732	-0.10291	0.052085	8.02516	0.018087	0.384014	PIGC	1557.01	0.169388	0.058102	7.61341	0.022221	0.505811	PCLAF	25.0383	-0.39004	0.143346	8.85193	0.011963	0.258922	SIAH3	154.696	-0.326611	0.229571	7.62964	0.0220417	0.501691	MAT2B	6979.83	-0.0243163	0.0424162	7.74189	0.0208387	0.474218
GTPBP4	1996.18	0.155184	0.053436	8.50326	0.014241	0.266309	CREBL2	4884.54	-0.12636	0.052445	8.02341	0.018103	0.384014	GFI1	1475.43	-0.09297	0.10415	7.61007	0.022258	0.505891	DYRK1B	609.494	-0.12781	0.041897	8.85117	0.011967	0.258922	FOXJ1	84.4364	-0.220666	0.305961	7.61831	0.0221669	0.502367	LSM4	5085.66	0.00212578	0.0726801	7.73925	0.0208662	0.474218
ZNF774	22.6872	0.507159	0.182547	8.49996	0.014265	NA	CLPX	2099.25	-0.05151	0.028148	8.00174	0.0183	0.386609	DNAJA4	1290.12	0.227468	0.087502	7.60313	0.022336	0.506884	C3orf62	495.172	0.085312	0.032997	8.85099	0.011968	0.258922	ST3GAL5	1770.87	0.157835	0.0688538	7.6183	0.022167	0.502367	NUDT9	589.093	0.00113443	0.0431925	7.72817	0.0209822	0.474223
FKBP4	3036.5	0.218336	0.074785	8.49038	0.014333	0.267463	SNHG9	302.41	0.126295	0.062394	7.9989	0.018326	0.386609	TRAV22	56.9294	0.18835	0.15578	7.57652	0.022635	0.512596	NUP62	5223.22	-0.05745	0.027186	8.84955	0.011977	0.258922	TMEM119	22.9465	-0.45424	0.327328	7.61573	0.0221955	0.502367	PLEKHB2	6457.48	0.0330271	0.0415067	7.72683	0.0209962	0.474223
ZYG11B	1953.37	-0.28371	0.099089	8.48625	0.014363	0.267463	ADAMDEC1	2965.61	-0.00049	0.159725	7.99714	0.018342	0.386609	TNFRSF11B	13.0186	-1.10642	0.409288	7.57469	0.022656	0.512596	MTUS1	502.761	-0.21941	0.092883	8.84029	0.012033	0.259096	TMEM231	92.0258	0.140104	0.108141	7.61488	0.022205	0.502367	S100B	152.375	-0.233886	0.221869	7.7263	0.0210017	0.474223
STRN3	754.474	-0.26717	0.102414	8.46909	0.014486	0.269198	DHRS4L2	524.294	-0.07888	0.043456	7.98881	0.018418	0.386609	PHKB	2678.62	0.13445	0.053108	7.56978	0.022711	0.513086	KIAA1109	5563.88	0.049945	0.05268	8.84009	0.012034	0.259096	DEGS2	62.3599	-0.354182	0.269697	7.61096	0.0222485	0.502596	SLC35E4	154.685	0.114893	0.0684006	7.72489	0.0210165	0.474223
PITPNA	3857.22	0.154158	0.060203	8.46498	0.014516	0.269198	ACVR2B	1086.22	-0.0703	0.053983	7.98654	0.018439	0.386609	ABHD17AP6	5.59252	-1.18174	0.451746	7.55532	0.022876	0.516033	RGPD8	134.309	0.207557	0.097279	8.83887	0.012041	0.259096	TRBV27	520.064	-0.192091	0.11811	7.60112	0.0223583	0.503657	IKBKB	4205.63	0.0343785	0.0493575	7.72325	0.0210337	0.474223
IRF6	91.0369	-0.47491	0.270563	8.46478	0.014518	NA	IGHD3-9	9.42373	0.235887	0.149666	7.98614	0.018443	NA	C9orf135	5.66743	-0.66604	0.983376	7.55227	0.022911	0.516049	NAA60	2142.32	-0.02823	0.039278	8.83132	0.012087	0.259593	CELSR2	497.504	0.104986	0.145424	7.59994	0.0223714	0.503657	MAP2K2	5484.85	-0.0300257	0.0709176	7.7186	0.0210827	0.474223
INSM1	88.6088	-0.36887	0.307813	8.46389	0.014524	NA	FUT7	119.697	-0.12244	0.074491	7.98563	0.018448	0.386609	FAM214B	1708.49	0.046063	0.07917	7.54737	0.022967	0.516542	IER5L	315.298	-0.32276	0.111383	8.82885	0.012102	0.259593	UBE2C	2876.36	-0.191336	0.384828	7.59775	0.0223959	0.503657	PRSS22	16.8817	0.222667	0.155008	7.71772	0.021092	0.474223
LTBP2	288.792	0.354941	0.315177	8.4594	0.014557	NA	ALDH5A1	1306	0.011296	0.032116	7.98257	0.018476	0.386609	CDH3	27.2929	-0.58299	0.246723	7.54025	0.023049	0.517445	DLGAP5	79.5301	-0.39912	0.13858	8.82226	0.012141	0.260047	MESP1	24.2904	0.0898534	0.324654	7.56911	0.0227189	0.506014	RELCH	1107.72	0.0115353	0.0696543	7.71036	0.0211698	0.474223
RGPD2	59.1619	0.280962	0.291028	8.44937	0.01463	NA	TMEM163	66.5583	-0.00661	0.136384	7.98211	0.01848	NA	ICAM1	10279.9	-0.12034	0.114878	7.5379	0.023076	0.517445	ZNF80	72.805	0.335242	0.133906	8.81811	0.012167	0.260187	TBKBP1	1132.38	0.0720389	0.164329	7.56608	0.0227535	0.506014	ADGRE3	353.584	0.364953	0.211016	7.70744	0.0212007	0.474223
C11orf45	371.993	-0.07615	0.301869	8.44558	0.014658	NA	TRBV13	101.839	0.204502	0.074087	7.98147	0.018486	0.386609	CCDC88C	7875.82	-0.15643	0.068731	7.5155	0.023336	0.521725	NR4A2	286.159	0.233366	0.138076	8.80367	0.012255	0.261668	MTA1	2474.49	-0.0403644	0.102191	7.56388	0.0227785	0.506014	SLC26A9	24.0565	0.460377	0.203466	7.70418	0.0212353	0.474223
STK16	1039.71	0.134662	0.048564	8.44532	0.01466	0.271294	ZHX1	1060.98	-0.07606	0.044215	7.97347	0.01856	0.387376	HLA-F-AS1	151.189	0.18882	0.125275	7.51547	0.023337	0.521725	ARL2	525.544	-0.06097	0.043308	8.79229	0.012325	0.262758	SNRPA	5588.96	-0.0799374	0.136983	7.56315	0.0227868	0.506014	SFI1	3176.62	0.0454181	0.0788489	7.70341	0.0212435	0.474223
SESN1	1743.1	-0.31387	0.10112	8.43921	0.014704	0.27147	CCL8	88.5041	0.513522	0.328965	7.97045	0.018588	0.387376	PPP1R37	847.091	-0.18971	0.082558	7.50273	0.023486	0.52367	ANKRD36BP2	711.095	-0.26097	0.159167	8.78868	0.012347	0.262829	LIPE	1006.51	-0.113858	0.158716	7.56181	0.022802	0.506014	MT3	617.441	-0.0969662	0.25997	7.70288	0.0212491	0.474223
GTF2E1	1012.24	-0.21708	0.074844	8.43574	0.01473	0.27147	GGA2	11134.8	0.0104	0.026678	7.96683	0.018622	0.387394	FBXL16	824.719	-0.13769	0.116594	7.5021	0.023493	0.52367	GAPT	1596.16	0.283616	0.126338	8.77518	0.012431	0.26413	LIMD1	3287.29	0.166635	0.0987294	7.55849	0.02284	0.506014	MRS2	1310.45	-0.0218961	0.0385317	7.69692	0.0213126	0.474223
ZNF790-AS1	68.2487	-0.27794	0.113582	8.43218	0.014756	NA	PLCL2	4810.47	-0.03978	0.033653	7.95697	0.018714	0.388082	ASIC1	165.321	-0.2288	0.178549	7.49569	0.023568	0.524573	PGAM1	4478.96	-0.10846	0.060755	8.7714	0.012454	0.26413	PIP5K1B	264.205	0.285454	0.178213	7.55733	0.0228531	0.506014	NTSR1	35.6928	0.108269	0.19514	7.69497	0.0213333	0.474223
RRS1	467.188	0.348465	0.125083	8.42912	0.014779	0.271808	TTBK2	1907.74	-0.02254	0.036453	7.95482	0.018734	0.388082	EEF2	106114	-0.16074	0.089234	7.48376	0.02371	0.524851	KCNAB2	14797.5	-0.09442	0.033383	8.76422	0.012499	0.26413	CHTF18	956.058	-0.0326943	0.248647	7.55701	0.0228568	0.506014	TMEM39A	982.709	-0.0708501	0.0545519	7.69441	0.0213392	0.474223
PIK3CA	3384.24	-0.29635	0.122055	8.42472	0.014811	0.271847	STX3	1152.24	0.052244	0.043134	7.95006	0.018779	0.388082	JMY	1694.72	-0.20978	0.076492	7.48338	0.023714	0.524851	MARVELD2	18.866	-0.31608	0.113742	8.76078	0.012521	0.26413	NRIR	7.52128	-0.685982	0.468615	7.55481	0.022882	0.506014	TDP1	3864.13	-0.017913	0.0360965	7.68801	0.0214077	0.474564
GSK3A	2068.92	0.128001	0.052265	8.41876	0.014856	0.272098	TFAM	1985.88	-0.07675	0.054824	7.94928	0.018786	0.388082	SELENOW	2663.48	0.061381	0.055233	7.48237	0.023726	0.524851	HMGB2	3329.89	0.014317	0.043933	8.76062	0.012521	0.26413	PTPRE	4326.68	0.239086	0.139355	7.54909	0.0229475	0.506014	GRAMD1B	1576.89	0.223488	0.084493	7.68298	0.0214616	0.474564
OXR1	2162.53	-0.32776	0.114926	8.41304	0.014898	0.272318	ELOVL6	148.069	-0.12951	0.060986	7.94104	0.018864	0.389005	LPAR6	2203.96	0.323219	0.16925	7.47994	0.023755	0.524851	CELSR3	608.025	-0.16748	0.075176	8.76048	0.012522	0.26413	HSPG2	2951.12	-0.485044	0.379721	7.54611	0.0229818	0.506014	KLK1	124.775	0.0614679	0.164759	7.67816	0.0215134	0.474564
CNTF	17.0611	0.418854	0.19819	8.40448	0.014962	NA	FRK	8.87797	-0.39795	0.161415	7.9344	0.018926	NA	CD300LB	2037.55	-0.51563	0.37347	7.47989	0.023755	0.524851	DCUN1D2	586.364	0.058708	0.027056	8.75462	0.012559	0.264503	FAM177A1	751.33	-0.00556177	0.073627	7.54522	0.022992	0.506014	NSMCE1-DT	27.6033	0.0682382	0.131345	7.67766	0.0215188	0.474564
PPM1L	612.774	-0.25068	0.107314	8.38492	0.015109	0.274925	BNIP2	4799.18	-0.10586	0.064841	7.9321	0.018948	0.389215	IGLV4-60	59.6849	-0.92026	0.396655	7.47519	0.023811	0.525314	FBXL16	824.719	-0.04196	0.0553	8.74467	0.012622	0.2654	E2F8	650.44	0.0981818	0.27404	7.54242	0.0230242	0.506014	NSUN5	1568.04	0.00792651	0.0542582	7.67561	0.0215408	0.474564
PHACTR2	1590.96	-0.25	0.101407	8.38348	0.01512	0.274925	P2RY14	171.815	-0.211	0.099959	7.92904	0.018977	0.389215	SYNGR2	9932.63	-0.1283	0.078754	7.46686	0.023911	0.526734	IFT88	396.55	0.109375	0.050126	8.74179	0.01264	0.2654	ARHGAP33	739.714	-0.14337	0.296051	7.54175	0.0230319	0.506014	PDIA4	5007.27	-0.0950661	0.0503978	7.67533	0.0215439	0.474564
PDIK1L	789.311	-0.30373	0.110782	8.38173	0.015133	0.274925	AUH	488.561	-0.07754	0.029753	7.92609	0.019005	0.389215	ENSA	4416.09	0.077844	0.045714	7.45715	0.024027	0.528526	KIF2C	141.983	-0.27527	0.096359	8.73778	0.012665	0.265531	HNMT	371.615	0.204309	0.263062	7.54134	0.0230366	0.506014	EIF2S3B	78.089	-0.416893	0.218896	7.67076	0.0215931	0.474954
LCLAT1	406.796	0.264708	0.156495	8.37451	0.015188	NA	NFIX	183.876	0.099169	0.065246	7.92607	0.019005	0.389215	TMCO6	774.664	0.238588	0.087302	7.44619	0.024159	0.530633	COX7A2L	3027.62	0.006848	0.036126	8.72313	0.012758	0.266419	HILPDA	8934.13	-0.545138	0.451431	7.54115	0.0230389	0.506014	GAS2L2	7.51902	-0.560013	0.223198	7.66282	0.0216791	0.476149
RACK1	78978	0.00405	0.06209	8.37439	0.015189	0.275147	RPP40	94.5144	0.143107	0.069912	7.91311	0.019129	0.391068	PDCD1	239.663	-0.44042	0.175458	7.44335	0.024193	0.530633	SLC31A1	2588.1	-0.08685	0.059144	8.72291	0.01276	0.266419	LMNTD2	122.041	-0.31465	0.251973	7.53179	0.0231469	0.506647	ZNF230	391.762	0.00880668	0.0477957	7.64252	0.0219002	0.480304
VTN	11.6864	1.03447	0.365449	8.37188	0.015208	NA	DACH1	77.7139	-0.20444	0.090062	7.90723	0.019185	0.391545	PTPN13	225.88	-0.42831	0.164823	7.43757	0.024263	0.53093	HARS2	1548.83	0.027017	0.021663	8.72063	0.012774	0.266419	PRR11	2564.54	-0.0338137	0.317203	7.53105	0.0231554	0.506647	WWC1	40.0561	-0.369283	0.242657	7.63077	0.0220293	0.482317
TRBJ1-4	147.77	0.418344	0.14324	8.37151	0.015211	NA	ZNF544	835.711	0.08503	0.026055	7.89794	0.019275	0.392352	LINC02458	46.1868	-0.25532	0.208252	7.43641	0.024278	0.53093	LUCAT1	159.405	0.330177	0.137018	8.71906	0.012784	0.266419	UBALD2	4705.21	-0.100197	0.175737	7.52991	0.0231687	0.506647	CDC25B	5025.64	0.0128466	0.0847799	7.62833	0.0220561	0.482317
ITCH	4747.21	-0.18225	0.079424	8.37109	0.015214	0.275147	SEL1L	5659.91	-0.08151	0.04566	7.89507	0.019302	0.392352	TUBB4A	92.2261	-0.40121	0.228224	7.42313	0.024439	0.533692	HM13	6792.3	-0.03521	0.036321	8.70778	0.012857	0.267523	PLK2	59.721	0.250598	0.248142	7.52099	0.0232722	0.508172	TGIF1	2438.01	-0.01167	0.0613551	7.62036	0.0221442	0.483533
SNAI3	626.212	0.090598	0.146809	8.36793	0.015238	0.275147	RHPN2	52.1889	-0.10071	0.086477	7.88675	0.019383	NA	COL5A3	350.379	-0.4372	0.365472	7.41915	0.024488	0.533978	GALNT2	3502.03	-0.01772	0.047002	8.68462	0.013006	0.270036	AGTRAP	933.471	-0.100923	0.100019	7.51791	0.0233081	0.508218	MDM4	2710.21	0.0511636	0.0640473	7.61749	0.022176	0.483533
ESCO1	2076.48	-0.4494	0.138551	8.36374	0.01527	0.275167	S100B	279.05	-0.29086	0.18853	7.88643	0.019386	0.392352	SP100	5672.35	0.120828	0.04953	7.4123	0.024572	0.535036	TMEM204	1606.88	-0.12368	0.072658	8.67821	0.013048	0.270036	PELI1	1937.86	-0.114034	0.140256	7.51057	0.0233938	0.509246	LMNB2	5145.64	-0.0297647	0.0746646	7.60454	0.0223201	0.485883
FSTL4	20.9565	0.668588	0.408448	8.36031	0.015296	NA	LINC00298	21.5839	-0.27913	0.120752	7.88617	0.019388	NA	RRS1	654.468	-0.19337	0.138215	7.40887	0.024614	0.535179	NLRP6	218.615	-0.19482	0.087607	8.6778	0.013051	0.270036	WDFY4	8606.65	0.283674	0.198687	7.50109	0.023505	0.509246	CDIP1	2879.71	-0.0244323	0.0524867	7.602	0.0223484	0.485883
UBFD1	1466.89	0.154862	0.054248	8.35306	0.015352	0.276039	WDR86-AS1	130.352	-0.10994	0.095717	7.88528	0.019397	0.392352	FCHSD2	3340.01	-0.1198	0.043664	7.39952	0.02473	0.536739	MAPRE2	4126.54	0.02895	0.035146	8.67465	0.013071	0.270036	TRAIP	574.769	0.0423111	0.223751	7.49176	0.0236149	0.509246	ITGA9-AS1	25.2163	0.132398	0.101157	7.5908	0.0224739	0.487907
TMEM268	2118.19	-0.15571	0.072209	8.34413	0.01542	0.276039	ARAP3	808.213	0.104304	0.061607	7.88333	0.019416	0.392352	SH2D1B	1664.64	0.073745	0.144047	7.39728	0.024757	0.536739	ALKBH5	7844.75	-0.08487	0.05101	8.67415	0.013075	0.270036	SNIP1	1154.08	-0.0144753	0.0664987	7.49102	0.0236236	0.509246	NDUFV1	6688.41	-0.015304	0.0683585	7.58724	0.0225139	0.488073
SOCS1	250.288	0.210624	0.207619	8.34126	0.015443	NA	SRGAP3	201.335	-0.08942	0.047689	7.88253	0.019424	0.392352	LINC02555	41.3759	0.299733	0.479613	7.39103	0.024835	0.537643	VNN3	114.997	0.563259	0.237133	8.66619	0.013127	0.27071	CTBP2	462.09	0.0984841	0.141788	7.49023	0.0236329	0.509246	NCCRP1	43.4028	0.0499151	0.226598	7.57776	0.0226209	0.488586
NHLRC3	1436.77	-0.2306	0.081576	8.34031	0.01545	0.276039	LINC02482	109.011	-0.23269	0.108888	7.87569	0.01949	0.392359	IPO5P1	266.604	0.230014	0.090196	7.38085	0.024961	0.539086	DDX58	1977.92	0.134874	0.048227	8.65864	0.013177	0.271331	MED15	5172.42	-0.135141	0.0956866	7.48992	0.0236365	0.509246	IL15	139.792	-0.0199542	0.0991061	7.57758	0.0226229	0.488586
TNNI2	139.355	-0.27298	0.189808	8.34005	0.015452	NA	LCORL	785.019	-0.16428	0.080283	7.87568	0.01949	0.392359	NR2F6	143.246	-0.42561	0.167351	7.37993	0.024973	0.539086	MKRN1	7572.82	0.001305	0.029342	8.64624	0.013258	0.272613	SH3BP1	1279.71	-0.103459	0.126645	7.48856	0.0236526	0.509246	GYPC	6503.97	-0.0321876	0.0693538	7.57651	0.0226351	0.488586
TSC22D1	2157.96	0.006159	0.093071	8.33851	0.015464	0.276039	LACC1	1524.21	-0.10435	0.125329	7.87027	0.019543	0.392753	FLJ31104	12.7959	0.450885	0.209595	7.37338	0.025055	0.539447	ZNF34	285.178	0.065993	0.034887	8.64207	0.013286	0.272778	NOL3	416.886	-0.262507	0.324875	7.48662	0.0236756	0.509246	RCC1L	2489.29	-0.0100267	0.0562403	7.57131	0.022694	0.489156
C4orf3	9966.45	-0.47662	0.14193	8.33629	0.015481	0.276039	HTR2B	19.6175	-0.09292	0.189066	7.86342	0.01961	NA	ZNF774	23.771	0.370865	0.160231	7.37285	0.025061	0.539447	EIF4EBP2	7316.18	0.044385	0.029537	8.63662	0.013322	0.272798	ITGB3	107.517	0.23279	0.307749	7.48567	0.0236868	0.509246	ZMAT4	2.32477	0.644089	0.255574	7.56247	0.0227946	0.490086
C16orf91	290.552	0.199973	0.073843	8.32915	0.015536	NA	HNRNPA1	24273.9	0.084435	0.031581	7.85288	0.019714	0.395148	GPR84	818.312	0.33984	0.255369	7.35982	0.025225	0.541806	QRICH2	171.64	0.121768	0.059499	8.63463	0.013336	0.272798	CXCL13	426.626	-0.0923859	0.334317	7.48358	0.0237116	0.509246	IFI27L1	475.869	0.0418581	0.0837447	7.56179	0.0228023	0.490086
NACA	37860.6	-0.00542	0.064726	8.32483	0.01557	0.276039	PRKACB	7479.82	-0.09719	0.062481	7.85133	0.019729	0.395148	FAAHP1	33.1129	0.487986	0.274284	7.35839	0.025243	0.541806	FNBP4	7705.64	0.050993	0.06514	8.63142	0.013357	0.272798	GORAB	378.675	0.121725	0.113633	7.48223	0.0237276	0.509246	PKN3	958.099	-0.00970751	0.08081	7.55827	0.0228425	0.490249
SEPSECS-AS1	97.9494	0.172027	0.139886	8.32459	0.015572	NA	CCDC47	2773.34	-0.10141	0.044052	7.84343	0.019807	0.396041	FAM20C	4150.01	-0.33976	0.150385	7.35556	0.025279	0.541806	C9orf135	5.66743	-0.49079	0.479522	8.63095	0.01336	NA	ZBTB47	86.0317	0.0919098	0.139895	7.47515	0.0238118	0.509273	HTRA2	1864.02	-0.0043092	0.0456611	7.5494	0.0229439	0.491595
CDK13	4358.9	-0.06928	0.033504	8.32275	0.015586	0.276039	BNIP3P1	10.4407	-0.29106	0.174274	7.83842	0.019857	NA	DLGAP1-AS1	469.737	0.294588	0.098111	7.34418	0.025423	0.543619	FLCN	1758.58	0.028274	0.034341	8.62893	0.013374	0.272798	APOM	125.362	-0.193168	0.170625	7.47455	0.0238189	0.509273	WNT5A	127.051	-0.311152	0.170049	7.54709	0.0229705	0.491595
PABPC1	82685.1	-0.04929	0.076057	8.3179	0.015624	0.276039	CNPY4	879.686	0.093699	0.029841	7.83692	0.019872	0.396663	HDAC4-AS1	15.0288	-0.44549	0.197295	7.34226	0.025448	0.543619	KCTD10	2451.77	-0.01953	0.023555	8.62719	0.013385	0.272798	LINC00957	279.401	-0.0734808	0.144409	7.47359	0.0238304	0.509273	CCDC152	325.194	-0.117185	0.075817	7.54333	0.0230137	0.491819
PPIP5K1	481.802	0.18158	0.056413	8.31471	0.015649	0.276039	RUVBL1	1021.02	0.111029	0.040072	7.82782	0.019962	0.397269	ATXN1	3917.9	-0.15089	0.081869	7.33515	0.025538	0.543619	SNTB1	1940.18	-0.01846	0.039783	8.62029	0.013432	0.273339	ADGRA3	562.557	0.262815	0.11964	7.45784	0.0240188	0.509694	ZFAND6	2162.45	-0.00270478	0.0570745	7.53774	0.0230781	0.492496
RNF25	826.976	0.101512	0.048172	8.31218	0.015669	0.276039	TMEM209	1253.59	-0.03756	0.039832	7.82713	0.019969	0.397269	SASH1	587.935	-0.25996	0.325226	7.33345	0.02556	0.543619	TMEM130	22.0353	-0.74207	0.36504	8.59904	0.013575	0.275746	TESK1	1869.38	-0.166969	0.084746	7.45327	0.0240737	0.509694	CDC34	1269.49	-0.0195147	0.0544114	7.53012	0.0231662	0.493676
DSC2	866.233	-0.12562	0.230131	8.30612	0.015716	0.276039	ZNF876P	28.6767	-0.10995	0.083985	7.8128	0.020113	NA	CNN3	287.045	0.213738	0.105116	7.33171	0.025582	0.543619	TRBV11-1	23.2273	0.314312	0.109066	8.5969	0.01359	0.275746	RN7SL2	732.221	0.36602	0.338024	7.44823	0.0241344	0.509694	NDUFA9	406.9	0.081522	0.0554815	7.52579	0.0232164	0.493876
LYSMD3	1591.22	-0.46248	0.180716	8.30599	0.015717	0.276039	SMG8	1023.46	0.017787	0.031562	7.81135	0.020127	0.399745	THYN1	1591.87	0.143973	0.054551	7.32437	0.025676	0.543619	CTSF	1111.7	0.118796	0.046179	8.58621	0.013662	0.276819	FGF22	3.91868	-1.2567	0.473043	7.44441	0.0241806	0.509694	EIF2D	3849.17	0.00855384	0.0466144	7.52235	0.0232564	0.493876
UBXN7	4086.4	-0.18035	0.073971	8.2942	0.01581	0.276039	TMEM154	1874.43	-0.08063	0.06662	7.80703	0.020171	0.399938	CWF19L1	1988.02	0.138406	0.053124	7.3241	0.02568	0.543619	DPM3	439.119	-0.12184	0.05518	8.57919	0.013711	0.276925	PSMA8	59.9426	-0.438914	0.208695	7.43853	0.0242518	0.509694	STKLD1	18.1855	0.0744614	0.115635	7.52083	0.023274	0.493876
ZNF675	846.899	-0.34828	0.098292	8.29395	0.015812	0.276039	SGTB	2487.34	-0.12387	0.060561	7.80257	0.020216	0.40016	TGM3	9.36992	0.804586	0.541266	7.32332	0.02569	0.543619	MDH1	5246.98	-0.09623	0.053595	8.57509	0.013739	0.276925	PLEKHB2	6457.48	0.0534701	0.0828383	7.43745	0.0242649	0.509694	IGHA1	6189.4	-0.182506	0.201629	7.51116	0.0233869	0.495572
ERMP1	2220.84	-0.29243	0.10835	8.29258	0.015823	0.276039	PIM3	3094.13	0.136106	0.056542	7.78769	0.020367	0.402475	MT-ND4	163614	0.359484	0.143576	7.32126	0.025716	0.543619	BBS12	131.116	0.153015	0.06763	8.5748	0.013741	0.276925	MCM2	12652.9	-0.00709679	0.180209	7.4343	0.0243031	0.509694	BCL11A	636.964	0.100827	0.0389138	7.50584	0.0234492	0.496193
MEX3C	3430.58	-0.14442	0.076607	8.29123	0.015834	0.276039	CD52	18536.7	-0.03486	0.067939	7.77589	0.020487	0.403752	FAM117B	2482.75	-0.28796	0.105316	7.32059	0.025725	0.543619	WDR53	457.832	0.090678	0.030943	8.5676	0.01379	0.276925	TPX2	7732.59	-0.11708	0.326792	7.43125	0.0243402	0.509694	NRG1	11.2888	1.59422	0.443653	7.50199	0.0234943	0.496222
LRRC58	2302.44	-0.33064	0.137714	8.28988	0.015844	0.276039	HES1	9.37808	0.503285	0.179753	7.76834	0.020565	NA	GUSBP9	22.6614	-0.60304	0.255644	7.30925	0.025871	0.545945	EIF2B1	2194.2	0.054949	0.01971	8.56207	0.013828	0.276925	INCENP	3982.75	-0.0999392	0.221853	7.42969	0.0243592	0.509694	MZT2B	2333.34	-0.115605	0.113335	7.49971	0.0235211	0.496222
GDF15	166.194	0.261075	0.375541	8.28319	0.015898	NA	LINC00520	11.7066	-0.00372	0.255334	7.76647	0.020584	NA	POC1B-AS1	112.608	0.167456	0.111487	7.30495	0.025927	0.546221	KRT17P1	10.4797	0.587317	0.256467	8.55984	0.013844	NA	PECR	674.057	-0.0906505	0.0884823	7.4294	0.0243627	0.509694	LSP1	22080.9	-0.0568299	0.0610102	7.49483	0.0235786	0.496222
HNRNPL	6108.2	0.136403	0.048362	8.28242	0.015904	0.27653	TP53BP2	2383.04	0.052879	0.032987	7.76642	0.020585	0.403752	NME4	1185.35	-0.05264	0.084169	7.30054	0.025984	0.546221	MTA3	1077.41	-0.00032	0.022553	8.55714	0.013862	0.276925	CCDC150	132.196	0.0985234	0.234218	7.42814	0.0243781	0.509694	ARMC8	1758.62	0.0192607	0.0444217	7.4877	0.0236628	0.496222
SNTA1	358.536	-0.06089	0.079555	8.25481	0.016125	NA	STAG3L5P	453.967	0.01797	0.096212	7.76504	0.020599	0.403752	NELL2	6507.87	0.06922	0.110688	7.29984	0.025993	0.546221	EIF2B4	1543.87	0.043808	0.020636	8.5557	0.013872	0.276925	DLEU7	69.1341	0.130906	0.282004	7.42722	0.0243894	0.509694	DHX40	2092.05	-0.0700714	0.0523718	7.48167	0.0237342	0.496222
RPUSD2	579.018	0.188375	0.066475	8.24782	0.016181	0.280476	NIN	9400.1	-0.06997	0.025934	7.7645	0.020604	0.403752	MAN1A1	3246.28	-0.13735	0.075725	7.29156	0.026101	0.547291	CENPB	2643.66	-0.0389	0.036878	8.5549	0.013878	0.276925	GTF3C5	3198.14	-0.0494616	0.12089	7.42681	0.0243944	0.509694	SHMT1	2209.93	0.0200527	0.0797902	7.48062	0.0237467	0.496222
ANXA11	14461.6	-0.01944	0.080913	8.24508	0.016203	0.280476	AVEN	216.429	0.105766	0.04681	7.76093	0.020641	0.403752	PTGIS	15.7841	-0.64787	0.586892	7.28767	0.026152	0.547291	CXCL2	1201.51	0.788354	0.286317	8.55414	0.013883	0.276925	PARP1	16670.7	0.104854	0.0739698	7.42173	0.0244564	0.509694	UBASH3A	4060.43	-0.0709285	0.0745602	7.47524	0.0238108	0.496222
PHF3	7503.56	-0.17128	0.082386	8.23882	0.016254	0.280476	ZNF561-AS1	128.436	-0.12604	0.04651	7.75898	0.020661	0.403752	PPIF	2472.7	0.158469	0.09881	7.28756	0.026153	0.547291	LINC02577	7.82184	-0.84308	0.355206	8.55314	0.01389	NA	HSPBAP1	329.184	0.155932	0.118835	7.41639	0.0245218	0.509694	APOM	125.362	-0.0916418	0.0871048	7.47343	0.0238323	0.496222
SP4	2094.4	-0.32635	0.116329	8.23855	0.016256	0.280476	RRM1	1717.86	-0.04735	0.033118	7.75691	0.020683	0.403752	NCEH1	4077.45	-0.53673	0.178012	7.27935	0.026261	0.548749	MTPN	7809.44	-0.00762	0.033134	8.5522	0.013897	0.276925	SIT1	4651.57	-0.273573	0.201713	7.41224	0.0245727	0.509694	ASPHD1	29.8461	-0.0327757	0.120212	7.4722	0.023847	0.496222
ABCB10	1352.17	-0.1651	0.078347	8.2338	0.016295	0.2806	WDR73	1129.12	0.096115	0.047003	7.75482	0.020704	0.403752	CA2	1076.02	-0.09379	0.261974	7.27668	0.026296	0.548749	IBA57	496.868	-0.07335	0.047268	8.55059	0.013908	0.276925	PHF7	348.988	-0.0517134	0.124242	7.41164	0.0245801	0.509694	CDC25C	612.988	-0.00380931	0.173135	7.46687	0.0239105	0.496222
UPP1	1914.33	0.244866	0.105901	8.22322	0.016381	0.281424	HERC3	4158.19	-0.11084	0.049881	7.74596	0.020796	0.404828	KDELR1	3776.54	-0.04752	0.051513	7.27153	0.026364	0.549403	PNPLA6	7293.52	-0.00426	0.043836	8.54804	0.013926	0.276925	BCL6B	106.758	-0.024325	0.23928	7.41036	0.0245958	0.509694	EXOC3-AS1	51.7556	-0.192134	0.0893705	7.46665	0.0239131	0.496222
SMG1P4	7.19914	-0.91279	0.671925	8.22295	0.016384	NA	TAOK3	4156.23	-0.01881	0.026337	7.73715	0.020888	0.404828	RGPD8	134.309	0.318552	0.198011	7.26101	0.026503	0.550646	MRPS12	884.46	-0.11178	0.050344	8.54715	0.013932	0.276925	PROS1	29.1562	0.14303	0.28775	7.40918	0.0246103	0.509694	GLS2	324.443	0.0680421	0.0753598	7.46211	0.0239675	0.496222
CREBRF	5279	-0.34769	0.12814	8.22023	0.016406	0.281424	SRP72	5041.29	-0.04603	0.037539	7.73572	0.020903	0.404828	SLC1A5	2686.7	-0.22404	0.133517	7.25896	0.02653	0.550646	POP7	508.993	-0.05745	0.037285	8.54224	0.013966	0.276925	PRSS27	47.5976	-0.358383	0.221744	7.40263	0.024691	0.509694	BIRC5	3192.94	0.0235522	0.176797	7.45771	0.0240203	0.496222
IL17RC	199.934	-0.16842	0.108135	8.21575	0.016443	NA	CEP350	6952.69	-0.10637	0.041367	7.73147	0.020948	0.404828	CEP72	293.37	-0.11582	0.069988	7.25518	0.02658	0.550646	EIF3I	5645.64	-0.00136	0.031297	8.53951	0.013985	0.276925	CASP2	4417.32	0.106324	0.0702693	7.39722	0.024758	0.509694	IGHV1-69D	174.723	-0.158686	0.201924	7.45621	0.0240383	0.496222
HSPH1	3164.2	0.170441	0.103	8.21038	0.016487	0.28227	ARID3B	1740.28	-0.01656	0.033889	7.72874	0.020976	0.404828	ANKRD36BP2	711.095	-0.47217	0.317651	7.25517	0.02658	0.550646	RAB5IF	77.2121	-0.03389	0.131489	8.53927	0.013987	0.276925	GGA3	3685.17	-0.0231778	0.0562528	7.39426	0.0247945	0.509694	STX12	1731.72	0.0194159	0.0446813	7.45273	0.0240802	0.496222
ZNF397	2303.88	-0.18671	0.06512	8.20122	0.016563	0.283023	CLBA1	78.7623	0.204348	0.072593	7.72756	0.020989	0.404828	SMU1	3321.08	0.086335	0.040285	7.25006	0.026648	0.550646	KIR2DL1	253.675	-0.19825	0.11581	8.52905	0.014059	0.277923	C16orf86	162.157	-0.214365	0.186681	7.39375	0.0248009	0.509694	IGFBP2	4760.3	-0.0840367	0.230982	7.45161	0.0240937	0.496222
ALYREF	1182.94	0.19773	0.072841	8.19168	0.016642	0.283399	LIG3	1445.82	0.102771	0.036046	7.72656	0.020999	0.404828	ERFE	26.3872	-0.59638	0.348734	7.24829	0.026672	0.550646	HSF1	3095.81	-0.08058	0.033551	8.52387	0.014095	0.277923	FAM102A	9256.23	-0.25277	0.0925132	7.39363	0.0248024	0.509694	SDHAF4	431.605	0.00638948	0.0588291	7.45003	0.0241128	0.496222
RPL10A	36179.9	0.056766	0.091388	8.19092	0.016648	0.283399	LINC00884	36.8604	0.144296	0.109502	7.72198	0.021047	NA	CLK2	3532.29	0.063893	0.077495	7.24771	0.02668	0.550646	HSD3B7	2113.72	-0.29364	0.108154	8.52167	0.01411	0.277923	PFKL	11338.1	-0.182178	0.139009	7.3914	0.02483	0.509694	CCDC141	334.249	0.144458	0.0809613	7.44243	0.0242046	0.496222
CCDC162P	29.1797	0.325741	0.240665	8.18872	0.016666	NA	HS2ST1	1220.43	-0.11216	0.066578	7.71713	0.021098	0.405402	NPR1	191.765	-0.55824	0.323542	7.24497	0.026716	0.550646	GPR65	2782.87	0.114223	0.067217	8.52069	0.014117	0.277923	UBE2SP1	59.0489	-0.0196787	0.208691	7.38985	0.0248493	0.509694	ID1	9.94084	-0.151294	0.19139	7.44012	0.0242325	0.496222
TRAV36DV7	131.397	-0.44017	0.151061	8.18791	0.016673	NA	KLHL3	962.538	-0.0142	0.038912	7.71411	0.02113	0.405402	COLGALT2	293.557	0.145519	0.23845	7.23161	0.026895	0.552977	PKN1	9583.53	-0.05173	0.029477	8.51107	0.014185	0.278867	NUDT8	319.113	-0.131203	0.244939	7.38962	0.0248522	0.509694	CTTNBP2NL	325.707	0.120707	0.0769559	7.43824	0.0242553	0.496222
P3H2	6.3055	-0.25832	0.479339	8.18654	0.016685	NA	CYREN	1120.9	0.06224	0.02787	7.71116	0.021161	0.405402	SDF4	5656.32	-0.10162	0.047224	7.23105	0.026903	0.552977	STK32C	543.292	-0.05926	0.063561	8.49504	0.0143	0.280714	FAM167A	142.499	0.291235	0.229784	7.38825	0.0248692	0.509694	RAB11B-AS1	113.521	-0.0184364	0.0950082	7.43529	0.0242911	0.496222
UHMK1	8730.15	-0.38461	0.148992	8.1826	0.016718	0.283458	RAB3B	6.89272	0.599245	0.213275	7.71052	0.021168	NA	ELMOD3	930.578	0.165112	0.079009	7.22111	0.027037	0.553606	MATN1	16.4323	-0.23168	0.102909	8.49362	0.01431	NA	MMS19	5467.31	-0.0112984	0.0791999	7.38483	0.0249117	0.509694	SYPL2	5.18833	0.545813	0.211714	7.43029	0.0243519	0.496222
BEND5	368.869	-0.4318	0.150661	8.17943	0.016744	NA	FAM20C	3881.16	0.094085	0.072589	7.70596	0.021216	0.405402	INTS12	689.005	0.17291	0.064118	7.21734	0.027088	0.553606	FOXN3	8381.68	-0.07442	0.030171	8.48859	0.014346	0.281224	SLC37A3	1230.31	0.117484	0.118126	7.3798	0.0249745	0.509694	LYRM7	1297.53	-0.0276882	0.0566169	7.42807	0.0243789	0.496222
FAM107B	12838.8	-0.07278	0.0764	8.17936	0.016745	0.283458	DPP4	1971.95	-0.12206	0.053451	7.7049	0.021228	0.405402	CIC	7101.25	-0.25711	0.102578	7.21439	0.027128	0.553606	RPS7	30287.4	0.019231	0.043627	8.4786	0.014418	0.282233	PLAUR	5707.94	-0.022518	0.176008	7.37551	0.0250281	0.509694	MAST1	100.223	0.0513941	0.132226	7.42469	0.0244202	0.496222
ZNF85	315.267	-0.41077	0.144253	8.17735	0.016761	NA	CXCL1	879.825	1.07801	0.296024	7.70428	0.021234	0.405402	TIMP2	5698.58	-0.18088	0.098623	7.20981	0.02719	0.553606	DTX4	633.466	0.045836	0.070231	8.46745	0.014498	0.282808	RAPGEF6	1409.01	-0.038854	0.209691	7.37287	0.0250611	0.509694	GLI1	78.1315	0.0501608	0.0854529	7.42176	0.0244561	0.496222
HCLS1	18514.6	0.144689	0.052868	8.17684	0.016766	0.283458	NSMCE1-DT	26.8413	0.254144	0.182066	7.69852	0.021296	NA	CAMK2D	3520.29	-0.27609	0.104567	7.20921	0.027198	0.553606	PPP1R3B	2414.57	-0.17103	0.068751	8.46744	0.014498	0.282808	CLCN1	4.7087	0.432059	0.3868	7.3685	0.0251161	0.509694	MT-TS1	6.94723	-0.24005	0.150785	7.42122	0.0244626	0.496222
ZNF605	801.88	-0.23357	0.083662	8.17342	0.016794	0.283458	RNF121	843.472	0.005379	0.024958	7.68837	0.021404	0.406734	CHCHD10	1063.66	-0.1976	0.146962	7.2077	0.027219	0.553606	FXYD5	13074	0.011357	0.041809	8.46608	0.014508	0.282808	TAF12	945.431	0.0112223	0.0638206	7.36021	0.0252203	0.509694	UQCC3	343.652	-0.0803889	0.0695385	7.42055	0.0244708	0.496222
GRHPR	1802.56	0.204407	0.083497	8.16913	0.01683	0.283458	PCBP1	22806.6	-0.07297	0.032649	7.68824	0.021405	0.406734	MIB1	2287.21	-0.22944	0.084073	7.19977	0.027327	0.553606	KLC1	1457.2	-0.01383	0.050239	8.46091	0.014546	0.28285	TEDC2	300.794	-0.02975	0.233475	7.35958	0.0252282	0.509694	PFKFB4	7239.16	-0.0913315	0.165095	7.41911	0.0244884	0.496222
TCAF1	406.192	-0.40029	0.131048	8.16405	0.016873	NA	ULBP3	10.9117	0.115687	0.155557	7.68456	0.021445	NA	QRICH2	171.64	0.240291	0.121487	7.19913	0.027336	0.553606	MAP2K2	4519.87	-0.06933	0.02606	8.46018	0.014551	0.28285	LMNB2	5145.64	-0.0988482	0.154113	7.35937	0.025231	0.509694	DERL1	4255.2	-0.0318334	0.0311504	7.41647	0.0245208	0.496222
STX3	1152.24	0.093736	0.084379	8.16351	0.016878	0.283458	CEACAM1	249.762	0.226576	0.139919	7.68314	0.02146	0.406734	TIPARP	1782.7	0.025504	0.11841	7.1971	0.027363	0.553606	RPS28	19905.6	-0.05058	0.051256	8.44794	0.01464	0.284188	CYP4F22	70.0477	0.128244	0.214673	7.35867	0.0252398	0.509694	IGHV4-61	25.4825	0.229188	0.218973	7.4139	0.0245523	0.496222
EFR3A	4452.63	-0.22835	0.095081	8.16051	0.016903	0.283458	MSH2	1904.6	-0.05015	0.03381	7.68172	0.021475	0.406734	PKD1	3646.47	-0.33784	0.123463	7.19507	0.027391	0.553606	IGHV4-61	43.4971	0.373051	0.17616	8.42365	0.014819	0.287258	EPS8L1	107.287	-0.0174673	0.183981	7.35715	0.025259	0.509694	PCDH9	407.156	0.204805	0.144996	7.41328	0.0245599	0.496222
TM9SF1	74.2221	0.215759	0.113224	8.15811	0.016923	NA	AASS	98.7241	0.242707	0.092635	7.68164	0.021476	0.406734	IL12A	30.4186	0.179312	0.19998	7.1947	0.027396	0.553606	RPL12	42756.2	0.014722	0.042197	8.41265	0.014901	0.28834	RPL21P75	18.6548	-0.11815	0.195701	7.35691	0.025262	0.509694	GORAB	378.675	0.0362617	0.0573346	7.41236	0.0245712	0.496222
REST	3198.91	-0.24189	0.100569	8.15385	0.01696	0.283458	KCNJ2-AS1	6.88276	0.196692	0.175714	7.67955	0.021498	NA	FEM1B	3851.74	-0.07831	0.041471	7.19347	0.027413	0.553606	COQ8B	1099.58	-0.05744	0.026385	8.40887	0.014929	0.28834	SPTLC1	2100.74	0.0678381	0.082175	7.35489	0.0252875	0.509694	TBKBP1	1132.38	0.0705956	0.0826592	7.40305	0.0246859	0.496222
PRKD3	3737.82	-0.27748	0.103082	8.15077	0.016986	0.283458	CTNS	1265.11	0.09269	0.036564	7.67846	0.02151	0.406734	PEX14	826.866	-0.09337	0.064593	7.18802	0.027488	0.553606	NIFK-AS1	241.255	0.089952	0.033072	8.40777	0.014937	0.28834	FAM50B	292.818	-0.165407	0.120364	7.34906	0.0253613	0.509694	DPYSL4	612.178	0.000102741	0.181084	7.40201	0.0246987	0.496222
RPS3A	63366	0.040284	0.092397	8.14682	0.017019	0.283458	HAS3	152.633	0.086939	0.043187	7.65871	0.021724	0.408544	NUDT8	84.5683	-0.13179	0.15519	7.18608	0.027515	0.553606	MINK1	7519.18	-0.03836	0.030792	8.4017	0.014983	0.288582	TRAV8-5	34.6409	-0.716438	0.276372	7.34609	0.025399	0.509694	ZNF577	257.88	0.00636547	0.070318	7.40201	0.0246987	0.496222
NUCKS1	8011.98	-0.15999	0.085251	8.14682	0.017019	0.283458	IL23R	24.5414	-0.21062	0.187089	7.65684	0.021744	NA	PHACTR2	1747.21	-0.13433	0.076247	7.18414	0.027541	0.553606	LDAH	665.423	0.075917	0.035865	8.4001	0.014995	0.288582	PGPEP1	2517.19	0.0570903	0.113313	7.34337	0.0254336	0.509694	ZCCHC24	190.41	0.0391589	0.0534167	7.40083	0.0247132	0.496222
TMX4	4382.19	-0.16588	0.083931	8.14297	0.017052	0.283458	RPL22	16756.7	-0.0062	0.030981	7.65541	0.021759	0.408544	ARAP2	4693.39	-0.0885	0.077668	7.183	0.027557	0.553606	RPL37	44607.5	0.017803	0.040948	8.39513	0.015032	0.288582	CREM	2773.01	0.396292	0.171004	7.33848	0.0254959	0.509694	C16orf86	162.157	-0.0465885	0.0907259	7.39664	0.0247651	0.496222
RASA2	4423.72	-0.34823	0.130077	8.13962	0.017081	0.283458	AHDC1	1314.16	-0.09232	0.057874	7.65299	0.021786	0.408544	DOK7	35.4048	-0.56666	0.243657	7.18286	0.027559	0.553606	GNG7	1527.87	-0.08027	0.037731	8.395	0.015033	0.288582	GRAMD1B	1576.89	0.450973	0.161662	7.33824	0.0254988	0.509694	FCAR	1061.2	0.0788138	0.127386	7.38951	0.0248535	0.496222
SPINT2	1450.95	0.189308	0.091961	8.13777	0.017096	0.283458	POLG	5181.65	0.051486	0.029368	7.65104	0.021807	0.408544	BCL2L14	56.3496	-0.26446	0.301161	7.17469	0.027672	0.555132	JAK3	13284.7	-0.0322	0.054668	8.38763	0.015089	0.289247	STOX2	4.34619	0.627743	0.55829	7.33652	0.0255208	0.509694	S100A12	252.804	0.274604	0.176752	7.38847	0.0248664	0.496222
ANKRD24	70.4805	0.266279	0.16364	8.1367	0.017106	NA	R3HCC1L	1399.67	-0.05083	0.036766	7.64618	0.02186	0.408544	LINC02397	331.292	0.146123	0.175319	7.16152	0.027854	0.557065	DNASE1L3	55.7057	-0.3047	0.162497	8.38148	0.015135	0.289535	MAP4K1	5297.31	-0.0177374	0.100347	7.33493	0.0255411	0.509694	GBAP1	186.331	0.147376	0.0901629	7.38403	0.0249217	0.496222
CENPL	293.461	-0.20415	0.071619	8.13623	0.01711	NA	AP3B1	2919.09	-0.0284	0.031246	7.64494	0.021874	0.408544	BCL2	5428.9	-0.19827	0.097742	7.15989	0.027877	0.557065	ATP5MG	5874.42	-0.00172	0.036762	8.37876	0.015156	0.289535	AURKA	2753.39	-0.057865	0.261075	7.33455	0.025546	0.509694	HAS1	29.6751	0.405686	0.242607	7.38066	0.0249638	0.496222
L3MBTL2	2167.61	0.136439	0.048981	8.12903	0.017171	0.284171	PRR11	135.498	-0.10267	0.053198	7.63665	0.021965	0.408544	MPHOSPH9	1548.71	-0.06472	0.075422	7.15975	0.027879	0.557065	LTA4H	10201.3	0.089313	0.063575	8.37737	0.015166	0.289535	SAMSN1	4834.81	0.136163	0.157918	7.33355	0.0255587	0.509694	GPR162	105.314	0.122514	0.0970616	7.37674	0.0250127	0.496222
BTLA	808.452	-0.16019	0.108498	8.12162	0.017235	0.284459	WDR77	736.852	0.099233	0.04774	7.63547	0.021977	0.408544	RNASEL	1561.7	-0.02973	0.061545	7.15528	0.027941	0.55757	FGF2	24.6499	1.61409	0.394892	8.37003	0.015222	0.290108	MAP2K2	5484.85	-0.158373	0.144512	7.333	0.0255657	0.509694	ICOS	3137.95	-0.00441969	0.0540508	7.37162	0.0250768	0.496222
TRPV3	57.048	-0.23237	0.193555	8.12095	0.017241	NA	CEP41	448.29	0.093725	0.042483	7.63353	0.021999	0.408544	DHDH	17.9829	-0.31469	0.216654	7.15108	0.028	0.558004	CDON	85.6257	-0.08706	0.064826	8.36791	0.015238	0.290108	RASAL3	6751.27	-0.0562043	0.0992005	7.33206	0.0255779	0.509694	GOLGA7	2203.58	-0.0132121	0.040588	7.36906	0.025109	0.496222
LTA	566.139	0.210132	0.084546	8.1196	0.017252	0.284459	THEMIS	3923.48	-0.25161	0.086726	7.63346	0.022	0.408544	ETV3L	48.5754	1.21936	0.603096	7.1465	0.028065	0.558544	PPP1R21	1715.69	0.058748	0.023819	8.36518	0.015259	0.290108	PCBD1	769.522	0.0493832	0.113067	7.32224	0.0257037	0.510206	CEMIP2	3677.33	0.0566026	0.0718842	7.36403	0.0251722	0.496222
CEMIP	11.9078	1.88953	0.562349	8.11588	0.017285	NA	ITGB3	51.3383	0.782241	0.288098	7.63122	0.022024	NA	PPP1R21	1715.69	0.11377	0.045632	7.14161	0.028133	0.55917	PEX19	1876.81	0.010571	0.042436	8.36099	0.015291	0.290207	MDH2	8855.52	-0.021631	0.11352	7.31862	0.0257503	0.510206	NSMCE1	3630.76	0.0223232	0.0571889	7.3626	0.0251902	0.496222
ACTR1A	4252.21	0.125887	0.044831	8.11303	0.017309	0.284868	CAPG	9801.5	-0.09734	0.071095	7.63065	0.02203	0.408544	SLC25A42	1332.95	-0.13534	0.052484	7.13736	0.028193	0.559394	HLA-DPA3	35.3955	-0.6638	0.255531	8.35709	0.015321	0.290207	CITED2	1175.18	-0.189693	0.123784	7.31836	0.0257537	0.510206	ALDH7A1	243.023	0.110224	0.138665	7.3617	0.0252015	0.496222
ANAPC7	1519.77	0.126079	0.059143	8.1063	0.017368	0.285301	MICAL2	1250.32	0.065256	0.053534	7.63051	0.022032	0.408544	STAU1	4448.6	-0.08935	0.040312	7.13553	0.028219	0.559394	ANKRD13D	3305.77	0.041531	0.042633	8.3563	0.015327	0.290207	TMEM192	663.97	0.146137	0.0893018	7.31551	0.0257903	0.510206	RPUSD3	1887.15	-0.0249415	0.0567535	7.36096	0.0252109	0.496222
LMBRD2	1366.86	-0.32002	0.150095	8.10136	0.017411	0.285482	SLC25A42	1526.33	-0.03141	0.028426	7.62847	0.022055	0.408544	TRBJ1-4	95.9512	0.3125	0.178185	7.12474	0.028372	0.561681	RNF187	4517.78	-0.07778	0.04091	8.34788	0.015392	0.290439	GFOD2	803.434	0.0346876	0.0708553	7.31367	0.0258141	0.510206	TRPM2	484.061	0.0680792	0.0876883	7.35537	0.0252814	0.496222
FAM21EP	14.4872	-0.08165	0.253137	8.08927	0.017516	NA	GLDN	10.7288	-0.29614	0.337933	7.61908	0.022158	NA	CCL22	35547.8	-0.61311	0.32146	7.11778	0.02847	0.562421	MRC1	33375.1	-0.264	0.103718	8.34761	0.015394	0.290439	ZMYND15	223.16	0.212212	0.175985	7.31233	0.0258314	0.510206	ENPP1	77.0593	0.287549	0.154312	7.35293	0.0253122	0.496222
NAT1	271.734	-0.2053	0.102101	8.08517	0.017552	NA	USP25	3819.17	-0.10112	0.046218	7.61438	0.022211	0.410209	C1orf21	935.103	0.094986	0.106616	7.11685	0.028484	0.562421	CYP19A1	15.3151	-0.0365	0.217818	8.34759	0.015394	NA	MRPS5	2671.21	0.0211439	0.0699378	7.308	0.0258873	0.510206	LNPK	1945.62	-0.0563342	0.0574224	7.35044	0.0253439	0.496222
GIPC3	663.131	0.332687	0.223763	8.08292	0.017572	0.286939	ARPP19	5242.64	-0.10251	0.050818	7.61409	0.022214	0.410209	LTA	1413.95	-0.27638	0.137227	7.10572	0.028643	0.564491	LINC01138	461.487	0.042819	0.062061	8.3427	0.015431	0.290439	UPK1A	244.212	-0.443995	0.451698	7.30704	0.0258999	0.510206	CENPA	662.059	0.0657463	0.191923	7.35025	0.0253462	0.496222
RPS16	46181.5	0.083875	0.074613	8.08192	0.017581	0.286939	CCDC136	283.596	0.150502	0.06618	7.60905	0.02227	0.410602	KCTD10	2451.77	-0.04384	0.048244	7.0982	0.028751	0.564491	UNC119	2194.63	0.039403	0.024135	8.3424	0.015434	0.290439	LINC01754	19.8389	0.196133	0.296283	7.30482	0.0259285	0.510206	LZTS1	200.442	0.119356	0.145442	7.3467	0.0253913	0.496222
DDX6	13895.1	-0.10575	0.073055	8.07727	0.017621	0.286939	TRAV39	68.3709	-0.23985	0.082836	7.60519	0.022313	NA	SNAI3	871.847	-0.44235	0.195364	7.09778	0.028757	0.564491	BTLA	676.21	0.088869	0.045983	8.3411	0.015444	0.290439	SUGT1P4-STRA6LP	18.9263	0.10249	0.277122	7.30373	0.0259427	0.510206	MADD	6204.42	0.0615113	0.0445444	7.34431	0.0254216	0.496222
MCOLN1	1253.5	0.313645	0.111019	8.07406	0.01765	0.286939	RHCE	15.4505	-0.3362	0.148276	7.60113	0.022358	NA	TMPRSS6	76.9174	-0.4481	0.207147	7.09717	0.028765	0.564491	ADGRA3	137.967	0.226966	0.087756	8.32717	0.015552	0.292073	ITPR3	5293.9	0.121682	0.129826	7.29738	0.0260252	0.51023	TPI1	71322.7	-0.0789399	0.102694	7.34373	0.025429	0.496222
SCAPER	921.826	-0.16182	0.06791	8.07288	0.01766	0.286939	GATD3A	44.3174	-0.32585	0.309547	7.59854	0.022387	NA	TIGD1	208.205	0.352475	0.137784	7.09303	0.028825	0.564491	GTF2H2	173.072	0.370913	0.165102	8.32171	0.015594	0.292193	RECQL4	1251.81	-0.0573208	0.272196	7.29666	0.0260346	0.51023	PI3	233.822	0.0906309	0.396981	7.34114	0.025462	0.496222
COL8A2	637.421	-0.36535	0.26211	8.06643	0.017717	0.287342	ERCC3	2717.23	0.07239	0.025792	7.59844	0.022388	0.411278	IGHJ3P	81.8189	-0.14645	0.214527	7.09171	0.028844	0.564491	TRBJ1-4	95.9512	0.169142	0.089815	8.32095	0.0156	0.292193	ZNF587	1004.49	0.156151	0.104994	7.29581	0.0260456	0.51023	MGLL	1525.31	-0.0437616	0.0750194	7.33301	0.0255656	0.496222
MRTO4	1149.33	0.165849	0.131826	8.05082	0.017856	0.289068	HPCAL1	4261.82	-0.15968	0.049754	7.59767	0.022397	0.411278	SERTAD2	3810.35	-0.18668	0.069423	7.09122	0.028851	0.564491	PDE12	1593.22	-0.06689	0.02506	8.31113	0.015677	0.293022	LDHB	38126	-0.0611458	0.0865444	7.29046	0.0261154	0.510618	WNT10A	1283.21	-0.135083	0.173244	7.32939	0.025612	0.496222
GPLD1	43.7726	0.4964	0.176755	8.04911	0.017871	NA	QPCTL	643.463	-0.07475	0.036737	7.59644	0.022411	0.411278	MGST2	402.317	0.095881	0.172017	7.08743	0.028906	0.5647	ZNF33B	1607.69	0.023387	0.032617	8.30988	0.015687	0.293022	LSM4	5085.66	0.00345502	0.143511	7.28909	0.0261333	0.510618	NAPSB	2235.92	0.105563	0.0779588	7.329	0.025617	0.496222
MRPL9	1323.69	0.141339	0.051514	8.04715	0.017889	0.289074	OSBPL11	2255.87	-0.03212	0.036403	7.59008	0.022482	0.41195	GDF15	196.443	-0.57596	0.416509	7.08345	0.028963	0.5647	TCHP	1108.57	0.058615	0.030032	8.3071	0.015709	0.293037	NAMPT	13341.7	-0.178723	0.206072	7.2849	0.0261881	0.51084	DDX59	972.726	-0.0415123	0.0477989	7.32857	0.0256225	0.496222
PFDN6	856.187	0.179766	0.063649	8.03978	0.017955	0.289212	LINC01395	9.60855	0.645481	0.254005	7.58871	0.022497	NA	MBLAC2	435.347	-0.20141	0.084511	7.08269	0.028974	0.5647	PSMA7	5079.84	0.003367	0.030094	8.30385	0.015734	0.293118	E2F1	2381.16	0.0791857	0.208015	7.28301	0.0262128	0.51084	SGSM3	36.051	0.203395	0.119665	7.32837	0.0256251	0.496222
MGAT1	20803.7	-0.16188	0.063982	8.03897	0.017962	0.289212	COQ6	906.239	0.073615	0.02954	7.58446	0.022545	0.412393	SAP30BP	2553.43	0.079142	0.02953	7.07632	0.029067	0.565229	SGO1-AS1	30.5931	0.134867	0.080261	8.29604	0.015796	0.293753	NDUFA4L2	106.539	-0.630662	0.330401	7.27995	0.026253	0.51084	ABCA3	382.102	0.0429403	0.056176	7.32733	0.0256383	0.496222
CSF2	34.8145	1.18388	0.430648	8.03602	0.017989	NA	ZSCAN30	942.58	-0.01055	0.04029	7.58175	0.022576	0.412393	REV1	1963.07	0.065819	0.061842	7.07564	0.029077	0.565229	DNMT1	8375.72	-0.12292	0.046099	8.29371	0.015814	0.293753	RBM38	6573.02	-0.291738	0.130879	7.27786	0.0262805	0.51084	PLAU	578.731	0.261437	0.0992089	7.32664	0.0256473	0.496222
RPL27	36277.1	0.052398	0.067679	8.02186	0.018117	0.290385	MOB1A	10788	-0.08071	0.047118	7.57768	0.022622	0.412595	CANX	28843	-0.12623	0.048723	7.07135	0.029139	0.56571	ADNP2	1505.39	0.01702	0.03387	8.29149	0.015832	0.293753	PCOLCE	255.555	-0.0907169	0.203555	7.27171	0.0263614	0.511751	TYW1B	131.617	-0.164439	0.169691	7.32331	0.0256899	0.496222
RPL13A	137332	0.076026	0.069701	8.01867	0.018145	0.290385	PRR7-AS1	9.26785	-0.53428	0.178635	7.57662	0.022634	NA	UBAP1	3124.76	0.094453	0.055346	7.06094	0.029291	0.567264	DDX60L	3297.73	0.17424	0.063811	8.28762	0.015862	0.293806	STX12	1731.72	0.0353716	0.0914452	7.26891	0.0263983	0.511806	RAPGEF2	1508.56	0.0225742	0.0615578	7.32076	0.0257228	0.496222
TMEM176B	6749.8	-0.49135	0.335436	8.01565	0.018173	0.290385	ATXN10	2147.62	-0.01871	0.026297	7.57346	0.02267	0.41283	MCRIP1	2044.53	-0.15699	0.086278	7.05777	0.029338	0.567264	CD24	916.03	-0.22885	0.079688	8.28579	0.015877	0.293806	PFKM	1569.91	0.0773979	0.13147	7.25764	0.0265474	0.513684	MMADHC	3914.37	-0.0454514	0.043124	7.31981	0.0257349	0.496222
MRPS17	191.738	0.197829	0.075413	8.01497	0.018179	NA	VIRMA	3521.08	-0.02935	0.029728	7.56451	0.022771	0.413744	ABHD5	763.127	0.17054	0.116916	7.05507	0.029377	0.567264	TRAV9-2	179.849	0.125205	0.077929	8.28253	0.015903	0.293893	POLD1	3510.94	-0.0977993	0.185966	7.25644	0.0265634	0.513684	APOBEC3H	433.01	0.0209633	0.11226	7.31088	0.0258501	0.496222
RPS28P7	1423.05	-1.18407	0.450634	8.01383	0.018189	0.290385	EXOC5	2743.42	-0.15112	0.067578	7.56156	0.022805	0.413744	CRAT	980.212	0.004478	0.095761	7.05444	0.029386	0.567264	ACSM3	314.644	0.099743	0.047912	8.27785	0.01594	0.29419	SIMC1	900.86	0.110164	0.0521195	7.25097	0.0266362	0.51443	GBGT1	349.786	0.0591505	0.0512691	7.31047	0.0258555	0.496222
GPR18	938.914	-0.16214	0.097984	8.00986	0.018226	0.290385	NSUN7	151.264	0.033419	0.094428	7.55792	0.022846	0.413744	HEATR6	1033.86	0.143921	0.065064	7.04836	0.029476	0.567264	MYL12B	9961.02	0.029646	0.036203	8.27284	0.01598	0.294536	PTX3	13.4708	-0.100678	0.298059	7.2456	0.0267078	0.515037	PACRGL	169.764	-0.0543218	0.0557713	7.30851	0.0258807	0.496222
ABCE1	3592.15	-0.17958	0.112206	8.00933	0.01823	0.290385	SFTPA1	3.20729	-0.99416	0.507141	7.55572	0.022872	NA	NBPF10	206.179	0.245716	0.106445	7.04834	0.029476	0.567264	RALGAPA1	1289.78	0.074266	0.033458	8.26586	0.016036	0.295175	HSPA5	15437.8	-0.210942	0.166162	7.24348	0.0267361	0.515037	TSNAX	1137.43	-0.0463127	0.0585303	7.30751	0.0258937	0.496222
STIP1	4971.56	0.208809	0.100484	7.99125	0.018396	0.292487	C5	177.24	-0.15152	0.061694	7.54979	0.02294	0.413744	COL5A2	59.939	-0.30953	0.314827	7.04789	0.029483	0.567264	FARSA	3039.47	-0.09397	0.032854	8.25969	0.016085	0.295693	ZNF17	248.806	0.0103226	0.125135	7.22941	0.0269249	0.518012	GREM2	10.2992	-0.025715	0.249479	7.30372	0.0259428	0.496222
TOGARAM1	795.144	-0.18429	0.086144	7.97529	0.018543	0.292487	MKS1	441.791	0.090525	0.035635	7.54759	0.022965	0.413744	MKNK2	12586.3	-0.24026	0.116964	7.03949	0.029607	0.568245	FABP4	3234.17	-0.78267	0.346009	8.25705	0.016107	0.295693	CMPK2	265.585	-0.39155	0.31742	7.22354	0.027004	0.518429	IGHA2	1332.76	-0.201781	0.22557	7.30319	0.0259498	0.496222
PKHD1L1	16.862	-0.07536	0.311629	7.97528	0.018543	NA	LRP12	502.83	0.141352	0.084973	7.54495	0.022995	0.413744	RUFY1	2885.18	0.073346	0.039432	7.03932	0.029609	0.568245	STX11	1158.28	0.000289	0.06334	8.25427	0.016129	0.295712	TAGLN2	30681	-0.10972	0.124136	7.22066	0.0270429	0.518429	SHISAL2A	541.545	0.0298551	0.0653646	7.29807	0.0260162	0.496222
SEC24B	2793.36	-0.15989	0.073097	7.97483	0.018548	0.292487	MBNL2	1449.1	-0.14736	0.067977	7.54084	0.023042	0.413744	LINC00944	42.6474	0.66444	0.252225	7.0284	0.029772	0.569672	CNGA1	4.49566	-0.90246	0.312578	8.24791	0.01618	NA	BCL7A	1022.84	0.109794	0.0939381	7.22014	0.02705	0.518429	SLC25A25	935.869	0.0657402	0.0326575	7.2979	0.0260184	0.496222
PGAM5	1159.27	0.193785	0.06907	7.97292	0.018565	0.292487	ZSCAN21	428.867	0.074989	0.027221	7.53776	0.023078	0.413744	CLSPN	100.142	-0.27634	0.226119	7.02822	0.029774	0.569672	HMGA1P4	16.0956	0.264426	0.115538	8.24667	0.01619	NA	CMTR1	4049.89	0.0736047	0.0806219	7.21362	0.0271383	0.51887	SAMD10	1129.18	0.0793042	0.0899514	7.29789	0.0260186	0.496222
SERPINA1	6922.6	-0.41209	0.208691	7.97289	0.018566	0.292487	HPS4	2775.91	0.00758	0.024268	7.53761	0.02308	0.413744	ZNF271P	1102.8	0.098834	0.041102	7.02667	0.029797	0.569672	HK1	10564	-0.03866	0.031623	8.2448	0.016206	0.296725	TMPRSS6	528.453	-0.177509	0.290146	7.21325	0.0271433	0.51887	PKMYT1	1563.25	0.0084945	0.172704	7.29737	0.0260254	0.496222
METTL1	339.01	-0.02303	0.197687	7.97254	0.018569	NA	DCTN4	1827.49	-0.0481	0.035528	7.53562	0.023103	0.413744	XRCC5	13395.6	0.038256	0.053664	7.02194	0.029868	0.569724	PSMD8	4738.57	-0.01596	0.032752	8.23608	0.016276	0.297291	FAIM2	98.711	0.0759839	0.446656	7.20881	0.0272036	0.51887	ZBTB47	86.0317	0.0973926	0.0717773	7.29506	0.0260554	0.496222
WDR89	1437.64	-0.27437	0.106093	7.969	0.018602	0.292487	HEATR5B	3441.84	-0.06198	0.025714	7.53472	0.023113	0.413744	FNBP1	13041.7	-0.07629	0.042976	7.01749	0.029934	0.569724	BCL2	5428.9	-0.07269	0.04634	8.23572	0.016279	0.297291	DCST2	20.9072	-0.222241	0.325839	7.2079	0.027216	0.51887	ADPGK	4079.06	-0.025003	0.0360105	7.2893	0.0261305	0.496222
ZNF34	309.428	0.176789	0.063047	7.9651	0.018638	NA	FBXO8	639.891	-0.11031	0.043512	7.53045	0.023162	0.413744	GYS2	9.82889	0.511604	0.305839	7.01254	0.030009	0.569724	EPAS1	1887.47	-0.06381	0.076399	8.23151	0.016314	0.297525	N4BP1	3686.84	-0.0149426	0.0746957	7.20574	0.0272454	0.51887	TATDN3	488.873	0.01028	0.0368798	7.28798	0.0261478	0.496222
LRCH1	1495.73	-0.04767	0.064132	7.96496	0.018639	0.292487	SOS2	2940.15	-0.04651	0.04289	7.52944	0.023174	0.413744	ADAMTS2	7.7577	-1.20291	0.680029	7.01038	0.030041	0.569724	ABCA1	7117.87	0.232645	0.132458	8.22769	0.016345	0.297702	GTDC1	1157.72	-0.0830057	0.0906805	7.20248	0.0272899	0.51906	IQGAP3	994.042	0.0648933	0.161359	7.28735	0.0261561	0.496222
PDGFRA	20.8004	-0.81929	0.326451	7.96338	0.018654	NA	SLC7A6OS	1930.59	0.061811	0.02093	7.52477	0.023228	0.414086	ACE	1883.1	-0.81155	0.320066	7.00863	0.030067	0.569724	SLC25A48	26.8337	-0.99838	0.35807	8.22085	0.016401	0.297775	SPIB	792.938	0.212327	0.135389	7.1969	0.0273662	0.519853	FBXO46	1295.39	-0.0826692	0.0541041	7.28511	0.0261853	0.496222
BTF3	17221.4	-0.0132	0.062604	7.963	0.018658	0.292487	TRAV36DV7	131.397	-0.21812	0.078817	7.51566	0.023334	0.41535	LPCAT3	2447.11	0.120135	0.103684	7.00728	0.030088	0.569724	HSD11B1	1743.54	-0.62149	0.236224	8.22012	0.016407	0.297775	ADPGK	4079.06	-0.0209445	0.0708882	7.1893	0.0274703	0.521173	ENAH	18.5768	0.171706	0.114414	7.28353	0.0262061	0.496222
CDC37	5820.49	0.153495	0.074099	7.9607	0.018679	0.292487	CTSF	1465.92	0.11109	0.047429	7.51123	0.023386	0.415564	ZNF653	323.754	-0.24536	0.102483	7.00673	0.030096	0.569724	IQGAP2	5083.56	-0.02792	0.042946	8.21935	0.016413	0.297775	CDC45	2079.82	0.100581	0.228701	7.1851	0.0275281	0.521175	NNT	5151.79	0.0732515	0.0468024	7.28095	0.0262399	0.496222
CBR4	987.453	-0.24656	0.12818	7.9549	0.018733	0.292487	PACSIN1	131.843	-0.27103	0.11416	7.50863	0.023416	0.415564	FCGR3B	1505.78	-0.0808	0.588231	7.00626	0.030103	0.569724	BAG4	893.172	-0.07509	0.036243	8.21162	0.016477	0.298538	MYL6B	1773.92	-0.0924706	0.161715	7.18425	0.0275397	0.521175	SDCBP2	118.499	-0.0971524	0.129967	7.28044	0.0262466	0.496222
SUSD2	34.3192	-0.01387	0.231693	7.95421	0.01874	NA	TNFSF13B	978.164	-0.31587	0.111935	7.50125	0.023503	0.416475	LIMCH1	176.402	-0.64792	0.257169	6.99575	0.030262	0.571235	PHKB	2678.62	0.070593	0.026787	8.20616	0.016522	0.298964	ZFP36L2	12860.9	-0.175073	0.129874	7.17124	0.0277194	0.523284	ARPC1B	144.558	0.112162	0.0461878	7.27759	0.0262841	0.496222
TPK1	641.426	-0.20513	0.084854	7.95335	0.018748	0.292487	FARS2	404.163	0.093817	0.039555	7.49106	0.023623	0.417847	MAGOH	1089.31	0.179138	0.068325	6.99417	0.030286	0.571235	TMEM127	7199.79	0.026323	0.035028	8.19954	0.016576	0.299181	CCL7	1592.09	0.390647	0.513059	7.17115	0.0277207	0.523284	MDH2	8855.52	-0.00603388	0.0584447	7.27695	0.0262924	0.496222
ACAP2	4786.21	-0.2503	0.104974	7.9525	0.018756	0.292487	TRMT5	467.558	-0.00621	0.044551	7.48869	0.023651	0.417847	SOCS1	1046.16	-0.24547	0.189355	6.99343	0.030297	0.571235	MMP7	557.185	-0.3076	0.214664	8.19201	0.016639	0.299181	TMEM127	3887.68	0.0221062	0.0635055	7.15803	0.0279031	0.526069	NENF	1291.19	-0.00369684	0.0621086	7.27354	0.0263373	0.496222
TMEM238	31.4431	0.579786	0.251647	7.94741	0.018804	NA	P3H2	6.3055	-0.31545	0.238693	7.48733	0.023667	NA	KCTD7	1472.18	-0.01138	0.076758	6.99	0.030349	0.571353	RAB30	2662.11	-0.0439	0.041761	8.19178	0.016641	0.299181	DERL1	4255.2	-0.0472546	0.0636767	7.15151	0.0279943	0.526176	BEST1	146.158	0.0493288	0.0964765	7.27234	0.026353	0.496222
PGM2L1	686.494	-0.18497	0.112305	7.94703	0.018807	0.292776	IL6ST	8855.85	-0.12305	0.07232	7.47493	0.023814	0.418524	SPINT2	2961.26	-0.13888	0.128689	6.98597	0.03041	0.571353	CFAP57	12.0716	0.031073	0.151652	8.19035	0.016653	NA	RBMXL1	1317.52	0.043836	0.101701	7.15059	0.0280072	0.526176	LMNTD2	122.041	-0.0869165	0.128045	7.2675	0.0264169	0.496308
KLHL7	955.539	-0.17026	0.073309	7.93676	0.018904	0.293208	GALNT11	1725.89	0.059432	0.021825	7.47301	0.023837	0.418524	SEZ6L2	12.6499	-0.08257	0.374332	6.98551	0.030417	0.571353	FAM86FP	35.0297	-0.0189	0.113778	8.1901	0.016655	0.299181	PABPC4	10430.6	-0.0245503	0.0867345	7.14655	0.0280637	0.526176	PARP3	960.133	-0.018536	0.0613886	7.26499	0.0264501	0.496308
UTP20	1109.37	0.17607	0.068328	7.93535	0.018917	0.293208	RETREG2	6398.1	-0.04587	0.023497	7.46874	0.023888	0.418524	MME	308.484	-0.04032	0.247851	6.97616	0.03056	0.573315	PANK2	1692.51	0.053247	0.021814	8.18974	0.016658	0.299181	HJURP	2635.69	0.040096	0.351732	7.14482	0.028088	0.526176	C4A	14.2963	0.077207	0.145211	7.26107	0.026502	0.496308
ARL6IP6	816.78	-0.18748	0.079806	7.93364	0.018934	0.293208	IFRD1	1307.95	0.00971	0.039248	7.46819	0.023895	0.418524	RNF125	2412.24	-0.04432	0.083732	6.9702	0.030651	0.573749	HDAC11	289.826	0.046855	0.03962	8.18697	0.016681	0.299181	SLX4	1246.35	0.0494475	0.135221	7.14326	0.02811	0.526176	CXCL13	426.626	-0.05047	0.172071	7.2586	0.0265348	0.496308
ACOT4	151.126	-0.78341	0.254175	7.93271	0.018942	NA	POT1	1113.65	-0.08451	0.056562	7.46802	0.023897	0.418524	AHDC1	1337.66	-0.44132	0.124351	6.9658	0.030718	0.573749	LINC01215	1897.01	-0.02035	0.036709	8.18452	0.016701	0.299181	RASL10B	484.328	0.17913	0.262098	7.13647	0.0282055	0.526176	HADH	3802.86	-0.010938	0.0577668	7.25834	0.0265383	0.496308
METTL4	976.986	-0.23368	0.075991	7.92714	0.018995	0.293652	VSIG10L	92.2267	-0.04663	0.074122	7.46763	0.023902	0.418524	GCH1	1526.62	0.165709	0.134248	6.96452	0.030738	0.573749	PDCD1	239.663	-0.23758	0.086514	8.18395	0.016706	0.299181	COX8A	2748.13	-0.0178675	0.154877	7.13627	0.0282084	0.526176	NPRL3	1777.51	0.00697583	0.0539335	7.25704	0.0265555	0.496308
CTDSPL2	2853.91	-0.36787	0.144437	7.90576	0.019199	0.296295	RPS24	34266.6	0.020418	0.035751	7.4637	0.023948	0.418727	MCM8	607.99	0.095652	0.108815	6.96319	0.030758	0.573749	KIAA1522	349.139	-0.06947	0.063983	8.1797	0.016742	0.299404	TIGD6	144.61	-0.0488319	0.118628	7.13585	0.0282144	0.526176	TMEM165	1612.62	0.0181671	0.0622673	7.24482	0.0267181	0.498437
IGKV3D-15	9.91174	1.55905	0.540563	7.90103	0.019245	NA	EFNA3	184.569	-0.30138	0.096836	7.45991	0.023994	0.418902	LYRM9	255.002	0.16974	0.091379	6.95729	0.030849	0.573749	FAM83F	21.5702	0.128472	0.096223	8.17637	0.01677	0.299404	SPRTN	417.635	0.120261	0.108485	7.13454	0.0282328	0.526176	IVD	2077.88	0.0274368	0.0395629	7.24351	0.0267357	0.498437
DNTT	22.2806	0.570703	0.255082	7.89667	0.019287	NA	PDGFRA	20.8004	-0.41336	0.168032	7.4588	0.024007	NA	NKAPD1	1247.75	0.046572	0.049846	6.95241	0.030925	0.573749	LINC00951	20.8291	-0.18882	0.173008	8.17338	0.016795	0.299404	NAXD	1459.02	-0.00629687	0.0747998	7.13156	0.0282749	0.526176	MRM3	912.839	-0.0334248	0.0560646	7.23849	0.0268029	0.49907
HLA-DPB1	18409.5	-0.11242	0.160719	7.895	0.019303	0.29647	UPF2	2865.89	-0.02218	0.031979	7.45403	0.024065	0.419517	CCND1	173.651	-0.29889	0.277421	6.94984	0.030964	0.573749	PATZ1	2770.07	-0.0371	0.030511	8.17217	0.016805	0.299404	ADAP1	308.607	-0.219249	0.161785	7.12715	0.0283373	0.526176	CGAS	768.725	0.0539425	0.047614	7.22808	0.0269427	0.501055
MAP3K2	5651	-0.33476	0.120322	7.89302	0.019322	0.29647	KITLG	53.5131	0.504981	0.228791	7.45364	0.024069	NA	PRCD	57.7997	0.029838	0.247917	6.94758	0.030999	0.573749	SUN1	3713.7	0.04758	0.036058	8.16683	0.01685	0.299584	XCL2	2502.3	-0.14186	0.265768	7.12348	0.0283894	0.526176	PCOLCE-AS1	44.4369	-0.146486	0.163105	7.22137	0.0270333	0.501691
DAPK1	3639.7	0.042834	0.097737	7.88854	0.019365	0.29647	KCNJ11	39.434	-0.16296	0.152129	7.4505	0.024107	NA	ADAMTS17	102.237	-0.24506	0.200069	6.94633	0.031019	0.573749	APRT	4160.51	-0.0707	0.040435	8.16315	0.016881	0.299584	VEZT	2185.18	-0.00489205	0.0822546	7.12306	0.0283953	0.526176	TMEM186	507.632	0.0209078	0.0409465	7.22061	0.0270437	0.501691
THAP6	714.17	-0.25727	0.092667	7.88821	0.019369	0.29647	RHOQ	3200.35	-0.12667	0.061504	7.44743	0.024144	0.420285	STAMBPL1	1414.81	-0.17681	0.107417	6.94372	0.031059	0.573749	TBC1D2	1879.12	-0.11372	0.056663	8.16297	0.016882	0.299584	ENO1	204882	-0.178667	0.173894	7.12215	0.0284083	0.526176	DDX11-AS1	32.8508	-0.0135894	0.0931079	7.21108	0.0271728	0.503466
PRR29	19.9792	0.061696	0.280288	7.88784	0.019372	NA	MED24	2686.8	0.041389	0.036178	7.44329	0.024194	0.420537	PTX3	45.2	0.533477	0.205337	6.94297	0.031071	0.573749	BTF3	16854.9	0.032652	0.034112	8.15737	0.01693	0.299584	ZBTB32	1005.05	0.174109	0.292412	7.12038	0.0284334	0.526176	ZSWIM9	568.955	-0.0244613	0.0591518	7.20833	0.0272102	0.503539
RPLP2	48881.9	0.090082	0.081683	7.8809	0.019439	0.29647	C17orf107	80.9179	0.013151	0.080186	7.43552	0.024288	0.420873	BST2	3827.07	0.202776	0.099785	6.9394	0.031126	0.573749	RPL28	37857.6	-0.01799	0.048279	8.1489	0.017002	0.299584	AHCY	6509.39	-0.0383331	0.154921	7.111	0.0285671	0.528	MRPL21	994.934	-0.0837577	0.0564461	7.20281	0.0272853	0.504309
CBX5	4788.35	-0.18064	0.064504	7.87738	0.019474	0.29647	SERINC5	5065.35	-0.08048	0.04072	7.43006	0.024355	0.420873	SCAMP1-AS1	323.701	0.199715	0.09463	6.93598	0.03118	0.573749	NCKIPSD	2449.76	-0.14695	0.060796	8.14688	0.017019	0.299584	SPART	1336.57	0.076858	0.137699	7.10465	0.0286579	0.529028	NECAB2	2.16212	-0.467243	0.279635	7.19477	0.0273952	0.505719
KIAA1586	324.604	-0.4105	0.151	7.87652	0.019482	NA	TRMT12	649.051	0.100137	0.036745	7.42711	0.024391	0.420873	OCLNP1	20.0353	1.23645	0.727074	6.93592	0.031181	0.573749	IL18RAP	2028.07	0.060316	0.083458	8.14609	0.017025	0.299584	NAPSB	2235.92	0.194124	0.161953	7.09213	0.0288378	0.530814	ZNF782	163.954	-0.0318539	0.0518853	7.18635	0.0275108	0.50704
CRAMP1	836.983	0.176012	0.060896	7.87589	0.019488	0.29647	SLC35E3	1078.61	-0.07938	0.028935	7.42673	0.024395	0.420873	STIP1	6457.5	0.02814	0.075482	6.93548	0.031187	0.573749	PNPLA1	91.3115	0.188109	0.119474	8.14133	0.017066	0.299584	PGM1	3061.75	-0.152724	0.129756	7.09188	0.0288414	0.530814	APOBEC3D	146.557	0.0212543	0.0754954	7.18104	0.0275839	0.50704
SMAD4	3265.79	-0.13952	0.063517	7.87082	0.019538	0.29647	ATE1	1488.28	-0.02388	0.035263	7.42656	0.024397	0.420873	THBS1	77574.7	0.711183	0.625119	6.93513	0.031193	0.573749	CDK10	2126.51	0.026435	0.088463	8.13866	0.017089	0.299584	POU2AF1	3668.27	0.0374223	0.177277	7.08736	0.0289068	0.530814	ZNF267	3220.33	0.00220596	0.0790268	7.18069	0.0275887	0.50704
USP25	3819.17	-0.2487	0.094133	7.86559	0.019589	0.29647	TRAV29DV5	181.671	-0.18727	0.059409	7.41918	0.024488	0.420873	LINC01943	255.652	-0.15624	0.16829	6.92362	0.031373	0.575486	RPL27	34502.7	0.003364	0.043347	8.13777	0.017096	0.299584	RASGRF2-AS1	16.0078	-0.471991	0.281838	7.08707	0.028911	0.530814	WDFY4	8606.65	0.17252	0.0995064	7.17833	0.0276213	0.50704
ENPP2	360.649	0.598004	0.245523	7.86124	0.019632	NA	PFKFB4	6195.55	-0.37634	0.143313	7.41709	0.024513	0.420873	ATP6V1C2	20.5029	0.050559	0.254699	6.92313	0.031381	0.575486	RPUSD1	806.38	-0.08021	0.058022	8.13661	0.017106	0.299584	IRAK3	1178.88	0.0318771	0.231005	7.08568	0.028931	0.530814	ZNF502	157.195	-0.183978	0.106726	7.16961	0.027742	0.50704
WDR36	1899.99	-0.27329	0.084516	7.85961	0.019648	0.29647	TIAM1	2279.91	0.019173	0.036329	7.41667	0.024518	0.420873	TAPBPL	2642.8	0.165164	0.079505	6.92177	0.031402	0.575486	CFAP97D2	75.2072	0.056543	0.147269	8.12944	0.017168	0.299584	ACOT8	861.327	-0.0489399	0.101932	7.08271	0.028974	0.530955	CIT	2519.29	0.114168	0.150152	7.16761	0.0277699	0.50704
TDRD1	7.89429	1.14309	0.486892	7.85468	0.019696	NA	TMEM272	281.506	0.19584	0.087672	7.41544	0.024533	0.420873	FSIP2	14.8213	-0.77029	0.408669	6.91533	0.031503	0.576074	MYEOV	18.6706	-0.73132	0.227314	8.1215	0.017236	0.299584	BCL2L12	1164.7	-0.130587	0.166811	7.06894	0.0291743	0.532462	SYMPK	5798.54	0.0228919	0.0513485	7.16733	0.0277737	0.50704
THRB	28.705	-0.18321	0.246578	7.85429	0.0197	NA	TAMM41	575.748	0.06846	0.037694	7.41253	0.024569	0.420876	RNF144B	1334.07	0.117077	0.141723	6.90997	0.031588	0.576074	SGSH	3023.07	-0.05399	0.059323	8.11981	0.017251	0.299584	RAPGEF3	78.5102	-0.0616463	0.256009	7.06761	0.0291937	0.532462	GTDC1	1157.72	-0.023377	0.0452143	7.1588	0.0278924	0.50704
ZSCAN21	428.867	0.152029	0.054161	7.85389	0.019704	NA	FBXL22	20.9351	0.217171	0.117726	7.40447	0.024668	NA	RTN4	7379.93	-0.05366	0.076881	6.90933	0.031598	0.576074	VPS18	1824.27	-0.01976	0.035519	8.11857	0.017261	0.299584	NCAPD3	5028.99	0.0919185	0.133719	7.0674	0.0291967	0.532462	PCED1B	3907.28	0.0039633	0.0624102	7.15343	0.0279675	0.50704
FBXO8	639.891	-0.21236	0.086254	7.85247	0.019718	0.29647	TMEM87B	2162.41	-0.08758	0.048123	7.40307	0.024686	0.420928	XCL1	490.937	0.306578	0.201043	6.90746	0.031627	0.576074	ZNF319	1084.65	0.023522	0.041217	8.11833	0.017263	0.299584	OXA1L	8532.75	-0.00896949	0.0714495	7.062	0.0292756	0.532462	TM4SF1	102.956	0.284704	0.228512	7.15235	0.0279825	0.50704
P2RY12	2.89244	-1.35958	0.568623	7.85206	0.019722	NA	QSER1	1320.59	-0.06564	0.057051	7.40021	0.024721	0.420928	PPP2CB	1536.38	0.107906	0.041222	6.9047	0.031671	0.576074	NUDT9P1	23.7802	0.2179	0.092491	8.11641	0.01728	0.299584	AGA	726.809	-0.172948	0.118956	7.06081	0.029293	0.532462	MFAP3L	24.0202	0.279573	0.161425	7.15129	0.0279974	0.50704
TNKS	2638.45	-0.15377	0.059086	7.84893	0.019753	0.29647	CGN	139.111	-0.08694	0.062011	7.39925	0.024733	0.420928	DNAJC7	3519.39	0.115819	0.044046	6.8997	0.03175	0.576074	LINC00877	125.644	0.216153	0.129968	8.11572	0.017286	0.299584	EEPD1	286.729	0.0222785	0.187839	7.06043	0.0292986	0.532462	FAIM2	98.711	0.252505	0.224099	7.14983	0.0280178	0.50704
ZFR	4919.28	-0.1396	0.074492	7.83945	0.019847	0.29647	IWS1	2483.61	0.048875	0.019322	7.39763	0.024753	0.420928	MT-ND3	19420.1	0.473042	0.198626	6.89535	0.03182	0.576074	ADAMTS10	839.684	-0.11131	0.068347	8.11488	0.017293	0.299584	PFKFB4	7239.16	-0.296753	0.328814	7.05342	0.0294015	0.532462	FAM83D	488.423	-0.0510821	0.136636	7.14919	0.0280268	0.50704
POU2F1	1931.4	-0.14978	0.063122	7.83697	0.019871	0.29647	ITGA5	7994.91	0.056163	0.033388	7.39713	0.024759	0.420928	TNFAIP6	643.1	1.07933	0.518285	6.89164	0.031879	0.576074	PCID2	2275.28	0.049029	0.02197	8.11283	0.017311	0.299584	DEXI	1037.12	-0.0134382	0.0767164	7.05127	0.0294331	0.532462	HAGHL	154.364	0.121549	0.109228	7.14917	0.0280271	0.50704
PPIL1	610.7	0.154219	0.101003	7.83672	0.019874	0.29647	PLEKHH1	25.1991	-0.21883	0.145516	7.39646	0.024767	NA	ZFYVE28	798.509	-0.18936	0.109882	6.89118	0.031886	0.576074	SDHAP1	789.764	-0.00755	0.061964	8.11156	0.017322	0.299584	TMEM30B	165.462	-0.248331	0.128185	7.05113	0.0294352	0.532462	KIT	88.8818	0.24087	0.139242	7.13915	0.0281679	0.50704
KCNN4	1320.02	0.479612	0.189131	7.83535	0.019887	0.29647	C2orf42	907.578	0.073998	0.029363	7.39284	0.024812	0.420928	ARHGEF26	7.97786	0.455095	0.426648	6.89039	0.031899	0.576074	CLDN23	434.856	-0.08462	0.132928	8.10961	0.017339	0.299584	WDR76	3149.88	0.0770278	0.124381	7.05097	0.0294376	0.532462	PGAM2	4.64268	0.0312214	0.178922	7.13909	0.0281686	0.50704
LYRM2	1390.34	-0.08395	0.077399	7.83535	0.019887	0.29647	ANAPC7	1519.77	0.058087	0.030377	7.39212	0.024821	0.420928	SSC4D	23.1401	-0.60166	0.227829	6.88854	0.031928	0.576074	IFIT2	1320.86	0.264444	0.124056	8.10898	0.017344	0.299584	POC1A	924.546	-0.0373352	0.237375	7.03673	0.0296478	0.532462	WDFY3	424.109	0.124227	0.116628	7.13827	0.0281803	0.50704
ZCCHC24	198.65	-0.1031	0.086411	7.83512	0.01989	NA	UFSP1	28.927	0.23885	0.115688	7.39114	0.024833	NA	SIRPG	995.972	0.338918	0.105142	6.88678	0.031956	0.576074	CDH3	27.2929	-0.26244	0.121266	8.10666	0.017364	0.299584	MBP	5708.59	-0.000656982	0.0917631	7.03532	0.0296688	0.532462	AKR7A2	2075.76	-0.0286324	0.0774675	7.13771	0.0281881	0.50704
BMPR2	2780.01	-0.26522	0.104533	7.83303	0.01991	0.29647	DENND6A	2063.75	-0.08541	0.04308	7.38306	0.024934	0.421943	ZNF600	1436.88	0.123622	0.163481	6.88596	0.031969	0.576074	CEP68	2160.53	-0.04123	0.031935	8.10573	0.017372	0.299584	CENPA	662.059	-0.0223512	0.389463	7.03143	0.0297265	0.532462	PSPC1-AS2	3.37746	0.117144	0.254356	7.13726	0.0281944	0.50704
HERC3	4158.19	-0.25595	0.098362	7.83221	0.019919	0.29647	MCOLN1	1253.5	0.138406	0.0559	7.37396	0.025048	0.421943	PTPRU	12.465	0.043799	0.290241	6.88283	0.032019	0.576074	PER2	924.892	-0.12062	0.044825	8.1053	0.017376	0.299584	C1QTNF1	221.835	-0.378993	0.256036	7.0307	0.0297373	0.532462	IFT52	754.488	-0.0757601	0.0452238	7.13446	0.028234	0.50704
CEACAM1	249.762	0.426704	0.274059	7.83122	0.019928	NA	RPAP3	1726.85	-0.08268	0.048514	7.37366	0.025051	0.421943	EDF1	6178	-0.01637	0.052292	6.88223	0.032029	0.576074	MOCS1	54.3039	0.220784	0.113085	8.09004	0.017509	0.301505	THAP1	598.964	0.0684997	0.104344	7.02911	0.029761	0.532462	LINC01137	323.648	-0.0411308	0.0559207	7.13425	0.0282369	0.50704
C1GALT1	2207.47	-0.4233	0.156206	7.83009	0.01994	0.29647	IRAK3	2451.26	-0.03221	0.081324	7.37242	0.025067	0.421943	MARVELD2	18.866	-0.46445	0.232425	6.87484	0.032148	0.576074	ZNF28	817.323	0.074093	0.040235	8.0703	0.017683	0.304118	SF3A2	4409.79	-0.204165	0.143614	7.02683	0.029795	0.532462	TICRR	1439.66	0.0845562	0.155837	7.12361	0.0283876	0.50704
KLF3	7183.66	-0.24452	0.098756	7.82869	0.019954	0.29647	RAB33B	818.203	-0.11966	0.056628	7.36922	0.025107	0.421943	PTGR1	202.909	-0.41405	0.214127	6.87402	0.032161	0.576074	BET1P1	9.35019	0.461875	0.150234	8.06356	0.017743	NA	CPQ	634.835	-0.00856871	0.143436	7.02507	0.0298212	0.532462	XPC	2576.59	0.0104314	0.0253816	7.11809	0.0284659	0.50704
KLHL8	1003.56	-0.26414	0.096982	7.82681	0.019972	0.29647	USP47	4450.33	-0.05494	0.035568	7.36844	0.025117	0.421943	MGRN1	3171.04	-0.20296	0.081843	6.87286	0.032179	0.576074	DUX4L50	11.2177	-0.37922	0.144805	8.05948	0.017779	NA	DKK2	25.8649	1.35175	0.53594	7.02277	0.0298556	0.532462	E2F1	2381.16	0.0615892	0.10253	7.11747	0.0284748	0.50704
ZMYM2	5793.6	-0.30545	0.109801	7.82574	0.019983	0.29647	ZSWIM4	558.498	0.161106	0.073477	7.36735	0.025131	0.421943	CCL17	3374.13	-0.80659	0.382297	6.87262	0.032183	0.576074	FCGR3B	1505.78	-0.13165	0.291949	8.0588	0.017785	0.305435	RHBDF1	18.7193	0.560582	0.249152	7.02255	0.0298588	0.532462	SCUBE1	3.26233	-0.543465	0.247192	7.1143	0.02852	0.50704
NPM3	548.33	0.240866	0.088773	7.82321	0.020008	0.29647	UGCG	2032.07	-0.18524	0.071598	7.35971	0.025227	0.422553	PAG1	7204.43	-0.14223	0.072894	6.87159	0.0322	0.576074	LIX1L	3325.03	-0.06377	0.026791	8.05504	0.017818	0.305435	ZNF557	412.305	0.0890466	0.110872	7.02227	0.029863	0.532462	FZD5	109.673	0.157125	0.0651219	7.11372	0.0285283	0.50704
CHRNA5	20.3604	0.625646	0.22941	7.81494	0.020091	NA	PLOD3	2448.29	-0.09997	0.04248	7.35879	0.025238	0.422553	KIF15	108.536	-0.64423	0.187653	6.86893	0.032243	0.576154	FAM111A	3040.95	0.075694	0.054082	8.05136	0.017851	0.305435	KNSTRN	1228.56	-0.0877915	0.148867	7.01689	0.0299434	0.532462	PIPOX	82.7983	0.0948064	0.0798544	7.11302	0.0285382	0.50704
CD2AP	2161.65	-0.36368	0.138676	7.8117	0.020124	0.297686	PTCD3	3635.21	-0.00464	0.026216	7.35507	0.025285	0.422741	SH3GL1	2650.99	-0.11115	0.065099	6.86583	0.032293	0.576363	MTERF2	353.161	0.095192	0.061168	8.05096	0.017855	0.305435	ALDH7A1	243.023	0.154983	0.278827	7.01577	0.0299602	0.532462	TRIM22	6915.82	-0.0240304	0.0735109	7.1103	0.0285771	0.50704
KCTD21-AS1	56.5364	-0.5223	0.294414	7.81099	0.020131	NA	ZNF321P	53.5685	0.108925	0.073507	7.35373	0.025302	NA	EFCAB2	99.005	0.308896	0.190598	6.86065	0.032376	0.577176	FAM178B	30.8303	-0.22028	0.07701	8.04874	0.017875	0.305435	ESPNL	69.3489	-0.0105759	0.262929	7.01576	0.0299604	0.532462	HES6	136.528	0.039094	0.0958094	7.10841	0.0286041	0.50704
PRR11	135.498	-0.26645	0.104783	7.80919	0.020149	NA	OLFM1	178.997	-0.29644	0.143216	7.34752	0.025381	0.42363	ATF3	1316.45	-0.38614	0.257604	6.85742	0.032429	0.577425	BCAS2P2	47.2111	0.206194	0.094233	8.04684	0.017892	0.305435	WNT10A	1283.21	-0.448901	0.348486	7.01249	0.0300094	0.532462	PRKD2	3962.03	0.0209339	0.045808	7.10322	0.0286785	0.50704
KLHL31	34.2872	-0.69751	0.247286	7.80253	0.020216	NA	GPI	24036.2	-0.29886	0.102651	7.34523	0.02541	0.42363	DUSP18	438.399	0.17739	0.095656	6.85442	0.032477	0.577572	HDAC4-AS1	15.0288	-0.23985	0.095608	8.04486	0.017909	NA	GK5	719.537	0.0901083	0.138977	7.00986	0.0300488	0.532462	ADAP1	308.607	-0.081163	0.0769164	7.10248	0.0286891	0.50704
ELK4	6762.33	-0.29869	0.114715	7.78944	0.020349	0.30052	NFKBID	948.311	0.147042	0.053853	7.33888	0.025491	0.424301	LINC02610	80.654	0.503783	0.239816	6.85083	0.032536	0.577572	KMT5A	1112.24	0.042517	0.018879	8.04428	0.017915	0.30545	EIF2B4	1269.57	0.186873	0.0764783	7.00484	0.0301244	0.532462	IFI44L	1023.47	-0.30151	0.205541	7.1023	0.0286916	0.50704
OCLNP1	26.0068	1.67896	0.666477	7.78529	0.020391	NA	KRT23	11.3921	-0.10836	0.296152	7.3349	0.025542	NA	ZNF529-AS1	84.3249	0.282371	0.109196	6.84982	0.032552	0.577572	LPCAT3	2447.11	0.057379	0.050732	8.03696	0.01798	0.306137	TK1	5924.91	-0.236729	0.343234	7.00236	0.0301618	0.532462	FBLN2	278.312	0.0521504	0.13367	7.10136	0.0287051	0.50704
TUBB4B	3333.93	0.194221	0.08464	7.78201	0.020425	0.300523	SLAIN2	2975.29	-0.04056	0.035882	7.33411	0.025552	0.424301	MAF	4102.4	-0.32038	0.131619	6.84361	0.032654	0.578247	IGLV4-60	59.6849	-0.38802	0.19673	8.03488	0.017999	0.306137	STX10	1943.24	-0.0817193	0.0899859	7.00201	0.0301671	0.532462	MERTK	312.028	0.0951639	0.153027	7.09986	0.0287267	0.50704
PLXDC2	4643.55	-0.2619	0.107447	7.78047	0.020441	0.300523	MRPS17	191.738	0.094299	0.039103	7.33206	0.025578	0.424301	TMEM64	819.705	-0.20779	0.08333	6.84277	0.032667	0.578247	TMEM217	25.2415	-0.39084	0.143326	8.03188	0.018026	0.306221	ACSF2	938.105	-0.119227	0.1398	6.99983	0.0301999	0.532462	PLGRKT	948.559	-0.0554783	0.0511247	7.09708	0.0287667	0.50704
RPS7	32485.1	0.159224	0.087847	7.77868	0.020459	0.300523	SLC26A6	1496.1	0.161841	0.058361	7.33083	0.025594	0.424301	LINC00865	67.2411	0.307116	0.162667	6.83706	0.032761	0.578313	DMTF1	3537.46	0.048908	0.044749	8.02052	0.018129	0.306841	IFI27L1	475.869	0.0543935	0.169073	6.99921	0.0302093	0.532462	KRT79	37.8568	0.118056	0.173565	7.08984	0.028871	0.50704
VCPIP1	2865.43	-0.23163	0.098561	7.77532	0.020493	0.300523	KRT17P6	7.43176	0.623687	0.310074	7.32323	0.025691	NA	PPM1L	562.5	-0.2606	0.099606	6.83538	0.032788	0.578313	SLC16A1	983.765	-0.08151	0.030966	8.02052	0.018129	0.306841	WSCD1	10.803	0.531014	0.26032	6.999	0.0302125	0.532462	LSM14B	2017.39	-0.0654915	0.0250438	7.0866	0.0289178	0.50704
POR	3698.22	0.290661	0.106038	7.77032	0.020545	0.300523	TRBV23-1	165.137	0.155887	0.112701	7.31828	0.025755	0.426374	OSBPL6	10.1395	0.42122	0.289627	6.83032	0.032871	0.578313	GPRC5B	49.0495	-0.16759	0.098315	8.01916	0.018141	0.306841	ME1	86.5629	0.445265	0.330907	6.99702	0.0302424	0.532462	ARL6	151.515	-0.00109547	0.0797848	7.08583	0.0289289	0.50704
ZNF146	5061.88	-0.27214	0.097833	7.76965	0.020551	0.300523	SORBS3	6702.63	-0.20103	0.073411	7.30752	0.025894	0.427606	SEL1L	6355.9	-0.18775	0.06949	6.82904	0.032892	0.578313	SPARC	519.327	-0.34912	0.213149	8.01788	0.018153	0.306841	SLC4A4	39.918	0.485673	0.189269	6.99502	0.0302727	0.532462	JAML	10898.1	0.0764868	0.047365	7.0852	0.0289381	0.50704
TSTD2	1219.41	0.054495	0.048005	7.76526	0.020597	0.300689	HLA-DPA1	26025.7	-0.09487	0.085986	7.30693	0.025901	0.427606	KCNMB4	121.846	-0.22016	0.118731	6.82854	0.0329	0.578313	SLC19A1	627.293	-0.15477	0.054748	8.01564	0.018173	0.306841	TTC9C	1223.11	-0.02151	0.103314	6.99063	0.0303392	0.532462	UBE2S	1623.32	-0.0329042	0.10918	7.08136	0.0289936	0.50704
LAMP3	2245.93	-0.32419	0.199924	7.75854	0.020666	0.300805	ARHGEF26	9.03818	0.504109	0.216829	7.30633	0.025909	NA	HNRNPCP1	102.102	0.308938	0.118335	6.82848	0.032901	0.578313	ARRDC3	3756.55	0.203491	0.10495	7.99949	0.01832	0.308801	PPP4R1	1481.58	0.121239	0.0779226	6.99011	0.030347	0.532462	NUDT2	960.914	0.0532688	0.0666619	7.08108	0.0289977	0.50704
MRPL24	1029.45	0.223299	0.084149	7.75715	0.02068	0.300805	BICDL2	16.0374	-0.27629	0.20612	7.30303	0.025952	NA	IL17RB	599.591	-0.89601	0.347492	6.82265	0.032997	0.579262	ATP6V0E1	6680.05	0.060952	0.03897	7.99771	0.018337	0.308801	SERPINB6	3282.99	0.104635	0.122671	6.98944	0.0303572	0.532462	SNRPA	5588.96	-0.0136683	0.0700739	7.07627	0.0290675	0.50704
MRAS	2277.36	0.049191	0.183028	7.75322	0.020721	0.300805	TMEM225B	23.2703	-0.21388	0.091772	7.29738	0.026025	NA	RRP36	1279.63	0.126396	0.052668	6.82053	0.033032	0.579262	APOBEC3A	235.838	0.648274	0.226831	7.99561	0.018356	0.308801	SIRPB2	238.306	-0.373053	0.262067	6.98798	0.0303795	0.532462	GUCA1B	42.4597	0.0853945	0.100119	7.07569	0.0290759	0.50704
INPP5B	2216.84	0.152217	0.055913	7.75144	0.020739	0.300805	INPP1	385.586	0.083392	0.039044	7.2968	0.026033	0.428822	NELFA	1296.99	-0.09206	0.062211	6.81299	0.033157	0.579784	SLC25A37	1671.29	0.235691	0.08222	7.99246	0.018385	0.308841	MKI67	26912.8	0.0702596	0.336633	6.98655	0.0304011	0.532462	TUB	5.95867	0.434434	0.171862	7.07029	0.0291546	0.50704
HAS3	152.633	0.176061	0.08352	7.74635	0.020792	NA	B4GALNT3	82.2176	-0.25313	0.207652	7.29394	0.02607	0.428822	BAIAP2	676.222	-0.25115	0.094059	6.81241	0.033167	0.579784	MRNIP	2689.08	0.039475	0.079335	7.98679	0.018437	0.308841	MORF4L1P1	527.966	-0.0577351	0.0973401	6.98248	0.0304631	0.532928	ACBD3	1673.73	-0.0208467	0.054752	7.07026	0.029155	0.50704
ARMC9	307.039	0.138849	0.245788	7.73959	0.020863	NA	ETF1	3422.27	0.047169	0.035855	7.2929	0.026084	0.428822	B3GNT4	121.83	-0.67986	0.281483	6.81175	0.033178	0.579784	MX2	3916.02	0.170437	0.062451	7.9867	0.018438	0.308841	GRHL1	15.7935	-0.0510906	0.271333	6.9767	0.0305513	0.533402	VPS37A	1300.54	-0.032752	0.0500625	7.0688	0.0291762	0.50704
TUBB2B	12.7003	0.646618	0.302168	7.7375	0.020884	NA	MICALL1	1509.83	0.140103	0.051591	7.28898	0.026135	0.429067	ELFN2	101.482	-0.3987	0.171201	6.80703	0.033256	0.5802	PIGR	16.6201	-0.11398	0.148128	7.98608	0.018444	NA	ANO10	426.431	-0.0352284	0.0985412	6.97498	0.0305775	0.533402	FBF1	199.393	0.0830466	0.0561006	7.0637	0.0292508	0.50704
PLEKHA8	1234.89	-0.39357	0.113277	7.7324	0.020938	0.302725	ETS2	3090.53	0.173718	0.085233	7.28522	0.026184	0.429278	KCNK5	141.147	-0.01241	0.164094	6.80567	0.033279	0.5802	CCL17	3374.13	-0.46358	0.189004	7.98568	0.018447	0.308841	ENTPD6	2237.92	-0.0866883	0.068695	6.97373	0.0305966	0.533402	DBF4B	725.784	0.0541368	0.086415	7.06321	0.029258	0.50704
ZMIZ1-AS1	787.514	0.07789	0.176635	7.73223	0.02094	0.302725	GNPNAT1	695.568	-0.05888	0.039729	7.2792	0.026263	0.429502	BBS12	131.116	0.332377	0.126541	6.79563	0.033446	0.582267	YWHAB	14823.3	0.048089	0.022087	7.98246	0.018477	0.308966	HARBI1	111.773	0.0453306	0.122601	6.96689	0.0307015	0.534189	STN1	1435.49	0.0142307	0.0440324	7.06256	0.0292675	0.50704
CMTM6	7325.63	-0.19983	0.121231	7.72491	0.021016	0.303343	EIF3L	8984.38	0.038326	0.037107	7.27865	0.02627	0.429502	PRPF3	2953.29	0.103819	0.06239	6.79165	0.033513	0.582267	GNB2	7056.55	-0.02955	0.029395	7.97551	0.018541	0.309263	PTDSS2	637.077	-0.0554612	0.0923276	6.96615	0.0307128	0.534189	MAZ	7301.11	-0.0312385	0.0514421	7.06169	0.0292801	0.50704
WNK2	11.9915	0.830403	0.324957	7.72366	0.021029	NA	TFR2	148.551	-0.15543	0.058829	7.26404	0.026463	0.430149	TIGD7	536.628	0.181199	0.087292	6.79092	0.033525	0.582267	NDUFV1	4631.38	-0.06044	0.035449	7.97443	0.018551	0.309263	GNAS	41944.7	-0.051468	0.0639728	6.9593	0.0308182	0.535403	ETFBKMT	53.5071	0.0804697	0.0572586	7.06063	0.0292957	0.50704
SCNN1A	51.9593	0.483365	0.21696	7.72331	0.021033	NA	CROT	418.657	-0.09546	0.036087	7.26291	0.026478	0.430149	CDKN1B	8157.18	-0.20924	0.082386	6.78931	0.033552	0.582267	TBX6	128.395	-0.16606	0.077481	7.97332	0.018562	0.309263	IL9	73.9117	0.737444	0.648443	6.95585	0.0308714	0.53567	P4HA2	740.641	0.00460963	0.136942	7.06048	0.0292978	0.50704
CTPS1	650.26	0.344844	0.120891	7.71256	0.021147	0.304549	SAP30BP	2638.84	0.076833	0.022379	7.26274	0.02648	0.430149	TGFBR2	13536.3	0.059602	0.069159	6.77858	0.033733	0.583671	AKT3	2293.17	-0.01059	0.03372	7.96609	0.018629	0.309793	TLE2	522.871	-0.289709	0.145159	6.95369	0.0309048	0.53567	PARP16	1419.4	-0.0445746	0.0464924	7.06039	0.0292992	0.50704
ZNF540	671.718	-0.27946	0.11829	7.71051	0.021168	0.304549	FNTB	299.315	-0.13446	0.052052	7.25746	0.02655	0.430149	TBC1D22A	3001.58	-0.13625	0.062327	6.7781	0.033741	0.583671	NUDT5	1856.11	0.043492	0.017882	7.95874	0.018697	0.309793	TBCD	4886.63	-0.0617455	0.113132	6.94765	0.0309983	0.536673	FRAT1	333.136	0.0691417	0.0501836	7.059	0.0293195	0.50704
KAT8	2723.57	0.156556	0.050614	7.70704	0.021205	0.304554	TRAPPC3	2006.38	0.048962	0.02201	7.25457	0.026588	0.430149	LILRB4	12360.1	0.081015	0.119281	6.7772	0.033756	0.583671	B4GALNT3	93.094	-0.45345	0.220308	7.95792	0.018705	0.309793	CEMIP2	3677.33	0.0980794	0.13929	6.94305	0.0310696	0.537289	TRGV3	70.2328	0.310732	0.171404	7.05424	0.0293894	0.50704
ZNF517	350.399	0.180009	0.080291	7.70667	0.021209	NA	ICMT	1748.86	0.07027	0.028201	7.25454	0.026589	0.430149	LINC02345	580.041	-1.05589	0.400876	6.77393	0.033811	0.583671	GGT7	1236.02	0.00385	0.052684	7.9569	0.018715	0.309793	SYPL2	5.18833	1.05738	0.421624	6.93897	0.0311331	0.537374	SNHG21	23.0714	-0.0645315	0.115078	7.0491	0.029465	0.50704
DNAJC10	3280.61	-0.07134	0.098276	7.70148	0.021264	0.304554	GMIP	5537.23	0.02319	0.042968	7.25195	0.026623	0.430149	NIF3L1	1026.39	0.066233	0.048416	6.77299	0.033827	0.583671	CD53	24998.3	0.052627	0.03431	7.95647	0.018719	0.309793	FAM89B	196.16	-0.00951136	0.161005	6.93023	0.0312694	0.537374	STAT5A	12362.1	0.0397599	0.0369198	7.04795	0.029482	0.50704
RASGRF2	2366.84	-0.17248	0.101205	7.69918	0.021288	0.304554	RPUSD2	579.018	0.090761	0.033691	7.2504	0.026644	0.430149	CREB3L2	2588.92	-0.17331	0.070841	6.76682	0.033932	0.584215	MT-CO3	93219.8	0.129444	0.07024	7.95555	0.018727	0.309793	ITGA2	108.508	-0.577173	0.28919	6.93006	0.031272	0.537374	MSRB2	404.331	0.0644515	0.0707682	7.0468	0.029499	0.50704
PDE4DIP	3844.79	0.024393	0.085326	7.69642	0.021318	0.304554	GABPB2	1794.05	-0.02668	0.022904	7.24924	0.026659	0.430149	GCNT2	294.208	-0.16068	0.105037	6.76407	0.033978	0.584215	RYR2	7.30656	-0.28929	0.316413	7.94857	0.018793	NA	PPP1R2	3586.94	-0.0366571	0.111533	6.92493	0.0313524	0.537374	SEC62	4859.03	0.0498139	0.0735704	7.04577	0.0295141	0.50704
SLC28A3	154.824	0.103279	0.364388	7.69453	0.021338	NA	AGPS	2003.65	-0.07631	0.050602	7.24446	0.026723	0.430149	ZSCAN25	2392.29	-0.17714	0.070615	6.76248	0.034005	0.584215	FAM201A	7.82297	0.318542	0.154027	7.9482	0.018796	NA	HPCAL1	3709.61	-0.412108	0.184984	6.92479	0.0313545	0.537374	GTF2F1	5849.18	-0.0198291	0.046152	7.04291	0.0295565	0.50704
TRPM4	141.562	-0.15902	0.138558	7.69253	0.021359	NA	HSP90AB1	28645.9	0.079325	0.036643	7.241	0.026769	0.430149	JAG1	489.031	-0.27192	0.167448	6.76134	0.034025	0.584215	TRBV6-5	242.504	0.150818	0.06994	7.94354	0.01884	0.311287	S100A5	33.3411	-0.131376	0.196227	6.92047	0.0314224	0.537374	RTL6	1616.72	-0.0946681	0.0555357	7.04181	0.0295726	0.50704
SGF29	1876.34	-0.11707	0.073765	7.69134	0.021372	0.304554	TIMP3	2193.7	-0.2267	0.289321	7.23871	0.0268	0.430149	SLTM	5293.86	0.061212	0.040417	6.75775	0.034086	0.584215	LINC00926	2237.66	0.175044	0.090196	7.93878	0.018885	0.311658	PARP2	1320.97	0.0130586	0.102823	6.91435	0.0315187	0.537374	DNAJB11	804.885	0.0158232	0.0587313	7.04133	0.0295797	0.50704
SLC47A1	83.653	-0.62124	0.332576	7.69028	0.021383	NA	KLHL18	1041.63	0.082095	0.030812	7.23784	0.026812	0.430149	CHL1	63.4797	-0.40438	0.275124	6.75741	0.034092	0.584215	RPL38	19490	0.024332	0.045836	7.93406	0.01893	0.312023	ETV6	3669.91	0.0695646	0.0730475	6.91432	0.0315192	0.537374	ZNF597	300.413	-0.00154102	0.064688	7.03656	0.0296504	0.50704
BNIP2	4799.18	-0.27183	0.132347	7.68967	0.02139	0.304554	METTL4	976.986	-0.11256	0.038414	7.23733	0.026818	0.430149	MMP2	45.1701	0.624599	0.404518	6.74979	0.034222	0.585779	RPL10P6	184.009	-1.07333	0.375468	7.92333	0.019031	0.313329	CEP131	573.815	-0.0855483	0.140756	6.91192	0.0315569	0.537374	IGHV3-74	164.557	0.246896	0.194353	7.03357	0.0296947	0.50704
IPO11	550.966	-0.19376	0.078642	7.68802	0.021408	0.304554	CAPN14	52.3676	0.168238	0.066152	7.23524	0.026847	NA	NDUFC2	291.731	0.169122	0.066221	6.74708	0.034268	0.585857	HAUS5	969.956	-0.01944	0.04769	7.90934	0.019165	0.314518	COQ10B	895.993	0.0623058	0.150375	6.90691	0.0316361	0.537374	NFE2L2	4122	0.0241435	0.0706994	7.03196	0.0297187	0.50704
MMP12	22.8036	1.27721	0.675822	7.68535	0.021436	NA	ADGRA3	157.952	0.24264	0.093741	7.22963	0.026922	0.431225	NDUFV3	1240.12	0.136224	0.054631	6.73972	0.034394	0.585857	UGT2B17	13.9058	-0.6537	0.260583	7.90885	0.01917	NA	PEA15	4980.56	0.0443827	0.0966273	6.90333	0.0316929	0.537374	SNHG14	1286.19	0.0493234	0.0718615	7.03115	0.0297307	0.50704
PRKAR1A	10058	-0.19899	0.098337	7.67812	0.021514	0.305578	DDX21	5683.57	0.058305	0.038255	7.22642	0.026965	0.431333	ZMYND15	732.171	0.034792	0.164128	6.73901	0.034407	0.585857	RABEP2	1039.81	-0.1285	0.046413	7.9081	0.019177	0.314518	NSUN5	1568.04	0.00321648	0.109011	6.89989	0.0317473	0.537374	CORO1B	4097.8	-0.0944628	0.103363	7.02979	0.029751	0.50704
RNF111	2455.2	-0.1813	0.076576	7.66071	0.021702	0.30776	SPATA20	1045.95	-0.15115	0.095994	7.2233	0.027007	0.431423	ZWINT	253.876	-0.31704	0.159086	6.73611	0.034457	0.585857	SREK1	3022.31	0.011984	0.041014	7.9069	0.019188	0.314518	LGMNP1	2.06572	-1.30788	0.653256	6.89663	0.0317992	0.537374	TRGV7	42.8819	-0.0183918	0.098245	7.02753	0.0297846	0.50704
IGHV7-4-1	32.7112	-1.74224	0.861019	7.65913	0.021719	NA	CNTF	17.0611	0.207652	0.103184	7.21411	0.027132	NA	GDPD1	122.296	0.171413	0.078495	6.73278	0.034514	0.585857	ACOT8	730.539	-0.01239	0.018148	7.90485	0.019208	0.314518	SETD3	2507.22	0.111091	0.0492994	6.89608	0.0318079	0.537374	CYB5D2	588.937	-0.0648431	0.053392	7.02702	0.0297922	0.50704
SKAP2	2589.49	-0.18836	0.108182	7.64935	0.021826	0.309021	UBFD1	1466.89	0.074895	0.029194	7.20674	0.027232	0.434425	CA6	68.3761	-0.64828	0.3147	6.73051	0.034553	0.585857	CYB5R3	4383.1	-0.03797	0.041487	7.90393	0.019217	0.314518	EMILIN2	2294.3	0.179147	0.136466	6.89574	0.0318134	0.537374	DUSP11	1343.22	-0.063108	0.0392233	7.02316	0.0298497	0.507401
CDV3	11940.9	-0.07931	0.069282	7.64315	0.021893	0.309062	MYL5	258.391	-0.19668	0.080853	7.20295	0.027283	0.434662	FRMD4A	242.11	-0.56051	0.225857	6.72937	0.034573	0.585857	PTPRO	1263.92	-0.03888	0.064705	7.89683	0.019285	0.315265	TPT1P9	28.1225	-0.66103	0.337279	6.89273	0.0318613	0.537374	TMEM150B	331.407	0.119182	0.0951512	7.02021	0.0298937	0.507401
TINCR	29.3214	0.617028	0.217431	7.64268	0.021898	NA	FSTL4	20.9565	0.382598	0.209153	7.19937	0.027332	NA	ZNF224	1824.07	0.143935	0.088247	6.7286	0.034586	0.585857	SEMA3A	59.342	0.022096	0.157516	7.88344	0.019415	0.316677	ANKRD34A	341.419	-0.294062	0.146723	6.89152	0.0318806	0.537374	BBIP1	712.048	-0.0281275	0.0514318	7.01687	0.0299437	0.507401
TNFSF13B	978.164	-0.59577	0.227962	7.64077	0.021919	0.309062	DDX11-AS1	16.3162	0.076237	0.099784	7.19675	0.027368	NA	DDX60L	3297.73	0.314747	0.121854	6.72797	0.034597	0.585857	CUEDC2	1575.88	0.060582	0.023179	7.878	0.019468	0.316677	CYFIP1	1805.92	0.217403	0.114814	6.8856	0.0319751	0.537374	LINC00957	279.401	-0.00903009	0.0729121	7.01566	0.0299619	0.507401
FGFR1	823.894	0.301735	0.177456	7.63959	0.021932	0.309062	RHOT1P1	10.127	-0.28733	0.194149	7.19194	0.027434	NA	PCLAF	25.0383	-0.72086	0.290409	6.7232	0.03468	0.585857	LAG3	832.681	-0.13851	0.071456	7.87682	0.019479	0.316677	RAB28	658.139	0.037058	0.0752727	6.88454	0.0319919	0.537374	ZNF17	248.806	-0.00854793	0.0643574	7.01432	0.029982	0.507401
ZNF569	438.297	-0.30136	0.116554	7.63416	0.021992	NA	PLEK	9150.94	0.032967	0.061566	7.19187	0.027435	0.435705	PDF	5.75281	-0.72522	0.460673	6.72278	0.034687	0.585857	HCK	9945.47	0.030427	0.069329	7.87675	0.01948	0.316677	GIMAP7	3638.96	0.0104269	0.129275	6.88216	0.0320301	0.537374	CLDND1	2808.26	0.0831576	0.0715244	7.01115	0.0300295	0.507633
RASSF3	6767.08	-0.18663	0.091108	7.62129	0.022134	0.31141	MYNN	1151.91	-0.09147	0.043042	7.18995	0.027461	0.435705	MTERF2	353.161	0.233523	0.124035	6.72241	0.034694	0.585857	LGALS3	9243.51	-0.15218	0.105752	7.87188	0.019527	0.316677	CABLES2	757.687	0.0237615	0.0942032	6.88048	0.032057	0.537374	IGHV1-24	83.9015	0.0564821	0.103071	7.00682	0.0300946	0.508162
LINC02384	162.231	-0.62799	0.313751	7.61816	0.022169	NA	KPNA4	3697.25	-0.05561	0.042088	7.18951	0.027467	0.435705	ZNF480	1041.77	0.182515	0.07078	6.71222	0.034871	0.588018	FNBP1	13041.7	-0.03653	0.0214	7.86726	0.019573	0.316677	PDLIM7	1680	-0.145037	0.11816	6.87679	0.0321161	0.537374	FER1L4	79.2536	0.0767956	0.176316	7.00131	0.0301777	0.508451
MT-ND1	72637.4	0.121606	0.154654	7.61711	0.02218	0.31157	TTPAL	1073.12	0.07032	0.03168	7.18742	0.027496	0.435705	PTPN20	23.1224	0.6972	0.275166	6.70968	0.034915	0.588018	AKIRIN1	3761.24	0.053509	0.023641	7.86652	0.01958	0.316677	DDX11-AS1	32.8508	0.0579	0.185305	6.87625	0.0321249	0.537374	RUSC2	325.419	0.141662	0.063142	6.99586	0.0302599	0.508451
AVEN	216.429	0.211336	0.090679	7.61265	0.02223	NA	ATF6B	4994.7	0.055907	0.031818	7.17292	0.027696	0.437818	COL26A1	10.0302	-0.75939	0.548956	6.70638	0.034973	0.588018	SMG1	12595.4	-0.02608	0.050945	7.86493	0.019595	0.316677	CDC34	1269.49	-0.0710296	0.109117	6.86995	0.0322262	0.537374	IL27RA	6507.2	0.0288186	0.0349149	6.99526	0.0302691	0.508451
FZD2	214.045	0.105415	0.217991	7.6108	0.02225	NA	ABCA1	7077.22	0.203669	0.13322	7.1724	0.027703	0.437818	PDGFB	372.097	-0.2356	0.209828	6.70608	0.034978	0.588018	CCDC141	78.3935	0.022804	0.073258	7.86488	0.019596	0.316677	RPS5	45654.8	-0.145929	0.137244	6.86965	0.0322311	0.537374	USP40	656.566	-0.0205184	0.0649653	6.99505	0.0302722	0.508451
MIS18BP1	1907.85	-0.31766	0.148828	7.60492	0.022316	0.31252	NLRC3	4778.43	0.087474	0.043159	7.16851	0.027757	0.438085	CCDC124	980.178	-0.10817	0.104484	6.70318	0.035029	0.588216	MIA3	4728.86	0.044873	0.020085	7.86447	0.0196	0.316677	ZFAND6	2162.45	0.00713162	0.115405	6.86761	0.0322639	0.537374	TPM1	215.054	-0.00554528	0.0727025	6.99449	0.0302806	0.508451
TTPAL	1073.12	0.10599	0.059407	7.60347	0.022332	0.31252	HLA-U	10.9096	-0.69508	0.239954	7.15829	0.0279	NA	AURKB	101.055	-0.55072	0.21968	6.69573	0.035159	0.589038	MAN1A1	3246.28	-0.05227	0.041033	7.85829	0.01966	0.317213	SLC1A3	593.338	0.185582	0.244599	6.86566	0.0322954	0.537374	KAZN	63.8916	0.108791	0.120193	6.9864	0.0304034	0.509255
ITGA6-AS1	435.708	-0.58556	0.203912	7.60293	0.022338	NA	JUP	1085.91	-0.34336	0.111161	7.15666	0.027922	0.439407	LYG1	84.8133	0.228211	0.154937	6.69106	0.035242	0.589038	EIF3M	5894.79	0.040851	0.043511	7.85522	0.019691	0.317213	NDUFS7	1306.93	-0.219728	0.167788	6.86537	0.0323001	0.537374	LINC01145	351.545	0.0597871	0.0690196	6.98555	0.0304164	0.509255
SPN	8673.85	0.087432	0.070167	7.6016	0.022353	0.31252	FOXN2	2657.3	-0.19616	0.079735	7.15453	0.027952	0.439407	ZNF395	7904.38	-0.38257	0.163896	6.68728	0.035308	0.589038	CLDN1	34.0628	-0.3702	0.187726	7.85356	0.019707	0.317213	POMC	160.631	-0.271824	0.243588	6.86446	0.0323147	0.537374	GATA3	2181.06	0.0448764	0.0758754	6.98465	0.0304301	0.509255
KSR2	17.391	-0.7214	0.291414	7.60121	0.022357	NA	DMXL1	3464.43	-0.10767	0.04521	7.1545	0.027952	0.439407	AGBL5	836.671	0.005963	0.055621	6.68635	0.035325	0.589038	SREBF1	6004.29	0.02589	0.065978	7.8518	0.019724	0.317213	SNX22	708.774	0.0610075	0.159486	6.86177	0.0323583	0.537374	MTA2	9116.38	0.0152044	0.0404107	6.98242	0.030464	0.509257
OLFM1	178.997	-0.5093	0.277331	7.58783	0.022507	NA	LTO1	1107.83	0.081637	0.042775	7.14901	0.028029	0.440031	TOE1	655.874	0.12707	0.073498	6.68625	0.035326	0.589038	NEIL3	16.2936	-0.44244	0.170122	7.85098	0.019732	NA	GLRX5	993.113	-0.204858	0.090674	6.86104	0.0323701	0.537374	TMEM106A	610.38	0.0837604	0.0410354	6.97838	0.0305256	0.50972
FPGT-TNNI3K	20.7864	-0.62814	0.255052	7.58689	0.022518	NA	LINC00654	63.2251	0.233387	0.093067	7.14672	0.028061	NA	NUP62	5223.22	-0.08399	0.055407	6.68442	0.035359	0.589038	HDGFL2	1708.86	-0.0637	0.030658	7.84483	0.019793	0.317637	PRELID3A	51.8092	-0.0803354	0.214586	6.85705	0.0324348	0.537374	GLIS2	130.765	-0.0726391	0.100867	6.9685	0.0306767	0.511675
IFRD1	1307.95	-0.01112	0.077338	7.58599	0.022528	0.314475	CWC22	1851.14	-0.08289	0.047049	7.14455	0.028092	0.440429	MAP3K20	1036.16	0.152793	0.082782	6.68407	0.035365	0.589038	TKFC	882.787	-0.03915	0.027285	7.84373	0.019804	0.317637	MERTK	312.028	0.157623	0.308086	6.85643	0.0324448	0.537374	ATG10	298.844	-0.0455696	0.0550475	6.9656	0.0307213	0.511851
CORO1C	6738.74	-0.07973	0.132212	7.57896	0.022607	0.31509	ACTR5	778.935	0.077104	0.034238	7.14102	0.028142	0.440624	WASHC5	2333.66	0.066811	0.039666	6.6826	0.035391	0.589038	NECTIN2	2114.85	-0.0396	0.058999	7.84219	0.019819	0.317637	CCHCR1	1462.51	-0.0940897	0.169657	6.85613	0.0324496	0.537374	SNX22	708.774	0.0727298	0.0809711	6.95505	0.0308838	0.513661
MKS1	441.791	0.192485	0.068285	7.57354	0.022669	0.315439	MRPL19	709.117	-0.08385	0.037634	7.12749	0.028332	0.440648	KCNH8	36.5714	0.210616	0.271781	6.67892	0.035456	0.589473	PSMB2	3744.42	-0.01608	0.037193	7.83726	0.019868	0.318053	SDAD1P1	129.159	-0.498847	0.187955	6.85506	0.032467	0.537374	CDK2	5410.44	-0.0111544	0.0527685	6.95136	0.0309407	0.513661
ATF5	2427.16	-0.14942	0.135559	7.56562	0.022759	0.315439	SNX13	1611.91	-0.09798	0.056009	7.12566	0.028358	0.440648	TRMT11	402.66	0.163624	0.07781	6.66552	0.035695	0.591515	HMGCL	1425.65	-0.08322	0.04181	7.82979	0.019943	0.318876	CD1E	94.234	1.56359	0.603849	6.85198	0.032517	0.537374	ASPRV1	74.4695	-0.0503728	0.0797659	6.95062	0.0309522	0.513661
DNASE2B	23.0466	-0.07831	0.675117	7.5635	0.022783	NA	ABHD17C	77.9132	0.201868	0.082105	7.12421	0.028379	0.440648	SNX8	3543.51	-0.2506	0.095917	6.66524	0.0357	0.591515	TRBV13	81.978	0.196201	0.080561	7.82257	0.020015	0.319104	ANXA6	27091.3	0.00308685	0.0973005	6.85148	0.0325251	0.537374	FTH1P16	20.9409	-0.207772	0.156964	6.9497	0.0309665	0.513661
MT-ND2	76566.4	0.107396	0.162955	7.56284	0.02279	0.315439	SLC30A1	2383.89	-0.15909	0.067815	7.12261	0.028402	0.440648	PTP4A3	351.574	-0.22126	0.103898	6.6642	0.035718	0.591515	OAS1	1856.47	0.196863	0.107564	7.82183	0.020022	0.319104	TWSG1	624.042	-0.049264	0.0940688	6.85146	0.0325255	0.537374	ZNF611	635.003	0.041139	0.0595296	6.94629	0.0310193	0.51397
EPHX2	1412.12	0.216762	0.092803	7.56273	0.022792	0.315439	FOXK2	2723.69	0.085199	0.031837	7.12113	0.028423	0.440648	SLC16A1	983.765	-0.1558	0.062436	6.66318	0.035736	0.591515	MSRB2	220.388	0.15656	0.058689	7.81852	0.020055	0.319104	HIRIP3	2178.08	0.0794219	0.147792	6.85091	0.0325345	0.537374	IGKV1-5	644.985	0.131454	0.135434	6.94372	0.0310592	0.514066
PIM3	3094.13	0.272482	0.113925	7.55867	0.022838	0.315439	FKBP8	12291.4	-0.08736	0.035073	7.12066	0.028429	0.440648	OASL	455.789	0.567385	0.245914	6.65626	0.03586	0.592497	HDAC1	6829.15	0.042076	0.017004	7.81783	0.020062	0.319104	PEG10	247.014	0.308766	0.301929	6.85014	0.0325471	0.537374	SIRT2	1894.44	-0.000307258	0.0385641	6.93714	0.0311616	0.514276
SYNJ2BP	1160.58	-0.19036	0.079263	7.55583	0.02287	0.315439	ESF1	772.612	-0.08044	0.055776	7.11891	0.028454	0.440648	DUSP8	349.584	-0.19149	0.113499	6.65547	0.035874	0.592497	MDS2	74.5031	0.204421	0.086896	7.81687	0.020072	0.319104	TMEM106A	610.38	0.140205	0.0803749	6.8483	0.032577	0.537374	CDC37L1-DT	21.7263	0.202748	0.0967143	6.9352	0.0311918	0.514276
TKT	12995	-0.04188	0.089605	7.55487	0.022881	0.315439	PHLDA1	2904.57	0.139598	0.111972	7.11862	0.028459	0.440648	RUNDC3A	10.4595	0.179767	0.301762	6.64786	0.036011	0.593521	VPS45	1204.36	0.073229	0.028348	7.814	0.020101	0.319134	ACBD3	1673.73	0.0213556	0.108898	6.84506	0.0326298	0.537374	ACOX1	1716.82	0.039621	0.0328383	6.93414	0.0312083	0.514276
ZNF541	100.281	-0.37758	0.166101	7.55465	0.022884	NA	MRTO4	1149.33	0.070199	0.067423	7.11678	0.028485	0.440648	SYT4	8.76194	-1.14534	0.488	6.64763	0.036015	0.593521	MMS19	4363.4	-0.05483	0.029291	7.80728	0.020168	0.319134	TSNAX	1137.43	0.0319709	0.114411	6.84445	0.0326397	0.537374	TAGAP	3793.82	-0.101002	0.0440006	6.93397	0.031211	0.514276
LGALS9	4387.71	-0.08489	0.163533	7.55184	0.022916	0.315439	BET1L	5383.89	-0.05356	0.029005	7.11463	0.028515	0.440648	TMEM245	4293.61	-0.20487	0.076691	6.64173	0.036122	0.594623	JAG1	489.031	-0.12769	0.080932	7.80659	0.020175	0.319134	TMEM186	507.632	0.073139	0.0836417	6.84406	0.0326461	0.537374	CYP24A1	22.0621	0.352997	0.286505	6.93193	0.0312428	0.514276
NR3C1	7092.56	-0.24293	0.092047	7.54752	0.022966	0.315439	RPS18P9	42.8865	0.113255	0.051285	7.1098	0.028584	NA	RNU6-1053P	9.73111	0.564075	0.240214	6.62792	0.036372	0.598088	HIC2	801.014	-0.06322	0.040158	7.80608	0.02018	0.319134	TSPAN14	7142.85	-0.144464	0.0777312	6.83181	0.0328466	0.539272	IGHV3-23	728.117	-0.0342709	0.131048	6.92866	0.031294	0.514556
CCT6A	4313.54	0.044835	0.079682	7.54574	0.022986	0.315439	SYT3	14.9197	-0.2798	0.166472	7.10723	0.028621	NA	RPS6KA2	992.46	-0.40457	0.175111	6.62156	0.036488	0.599178	RORC	206.986	-0.05188	0.095237	7.80526	0.020189	0.319134	SHMT1	2209.93	0.0434732	0.158274	6.82436	0.0329693	0.539272	FILIP1L	33.7441	0.281412	0.125538	6.92255	0.0313897	0.515565
CABLES2	591.561	0.139238	0.050993	7.53966	0.023056	0.315912	TMEM44	104.795	0.099173	0.062974	7.10316	0.028679	0.442604	SEMA3A	59.342	0.004219	0.314303	6.6187	0.03654	0.599178	DMAP1	2059.55	0.026439	0.037148	7.8014	0.020228	0.319386	FRRS1	60.0276	-0.271175	0.145526	6.82399	0.0329753	0.539272	RGS3	2971.95	-0.0594436	0.0756129	6.91706	0.031476	0.516006
CBWD4P	28.7429	0.257596	0.230664	7.53775	0.023078	NA	LINC01136	10.0673	0.195156	0.124719	7.10214	0.028694	NA	NUMBL	334.926	-0.24776	0.10329	6.61341	0.036637	0.599178	ANKRD55	162.875	0.263607	0.124548	7.79319	0.020311	0.320336	CDC42BPB	583.557	0.196202	0.121111	6.82173	0.0330127	0.539272	MDS2	179.113	-0.0125138	0.124806	6.91574	0.0314969	0.516006
FN3K	86.5514	0.147287	0.140623	7.52107	0.023271	NA	SCAND2P	1101.93	-0.10211	0.057176	7.0927	0.02883	0.443735	IRS2	862.313	0.001538	0.122581	6.60713	0.036752	0.599178	PLXDC1	1597.77	-0.27925	0.125201	7.78937	0.02035	0.320585	TFCP2	2497.6	0.116737	0.0608802	6.82126	0.0330204	0.539272	SLC16A9	18.7355	0.0545638	0.164789	6.91378	0.0315277	0.516006
CH25H	8.70307	1.86784	0.778691	7.5178	0.023309	NA	HIBADH	986.116	-0.06636	0.033385	7.09252	0.028832	0.443735	MS4A6E	99.1054	-0.48826	0.502553	6.60576	0.036777	0.599178	ZNF274	2970.07	0.065368	0.024072	7.78335	0.020411	0.320758	MPZL1	1454.05	0.00210068	0.114827	6.82036	0.0330352	0.539272	STAC2	103.77	0.115678	0.223943	6.90907	0.031602	0.516006
TMEM86A	453.004	-0.06868	0.148105	7.5163	0.023327	0.318669	MT1X	57.1713	0.232387	0.095174	7.08765	0.028903	NA	RAB11FIP5	1104.47	-0.21392	0.100126	6.60332	0.036822	0.599178	VRK3	2402.61	0.058368	0.022434	7.78155	0.02043	0.320758	NUDT9	589.093	0.0788769	0.0850265	6.81582	0.0331104	0.539272	FGFR4	48.3468	0.0705586	0.12688	6.90641	0.031644	0.516006
PIAS1	4693.38	-0.17485	0.074921	7.51473	0.023345	0.318669	TTC13	1368.69	0.05405	0.040097	7.08745	0.028905	0.443735	GUSB	3833.07	-0.07353	0.08324	6.60127	0.03686	0.599178	NUDT8	84.5683	-0.10216	0.075783	7.78149	0.02043	0.320758	LINC02341	260.856	-0.0883541	0.197895	6.81224	0.0331697	0.539272	THUMPD3-AS1	441.092	0.0212987	0.0686474	6.90585	0.0316529	0.516006
ERCC2	836.97	0.190778	0.070623	7.51267	0.023369	0.318669	STON2	31.5296	0.189129	0.155052	7.08644	0.02892	NA	MCMBP	4148.12	0.072934	0.03371	6.60107	0.036863	0.599178	ANO10	471.072	0.110652	0.037921	7.77523	0.020494	0.320862	DBN1	4219.21	-0.20241	0.167611	6.8106	0.0331969	0.539272	ACOT8	861.327	-0.000586034	0.0512525	6.90562	0.0316566	0.516006
THAP8	344.149	-0.26704	0.112043	7.50986	0.023402	NA	GSTO2	44.5451	0.227035	0.091271	7.08615	0.028924	NA	PDE6B	327.624	0.096007	0.069852	6.59666	0.036945	0.599178	SOCS1	1046.16	-0.19247	0.092519	7.77419	0.020505	0.320862	PKP4	1459.73	0.0242141	0.131478	6.81042	0.0331999	0.539272	ACD	1515.71	-0.0314778	0.0658233	6.89726	0.0317892	0.51703
ST3GAL6	449.14	-0.19779	0.149761	7.50848	0.023418	0.318669	RPL15	44316.8	-0.01132	0.031586	7.08528	0.028937	0.443735	SPARC	519.327	-0.83573	0.437412	6.59513	0.036973	0.599178	SNX8	3543.51	-0.13036	0.047352	7.77406	0.020506	0.320862	EIF4EBP1	1539.1	-0.142449	0.212016	6.81024	0.0332028	0.539272	PIK3CD	13009.7	0.0395952	0.0376325	6.89708	0.031792	0.51703
ELAC2	2248.87	0.191349	0.066261	7.50698	0.023436	0.318669	TSHZ3	289.835	0.107499	0.059445	7.07821	0.029039	0.443735	HMGA1P4	16.0956	0.565541	0.237901	6.59487	0.036978	0.599178	NDRG4	44.9139	-0.03001	0.099515	7.76521	0.020597	0.321173	IGHV1-69D	174.723	-0.273959	0.404249	6.80615	0.0332708	0.539272	INCENP	3982.75	-0.00284673	0.109999	6.89456	0.0318321	0.51703
TESPA1	5381.46	0.122313	0.057244	7.50196	0.023495	0.318985	FBXW2	4408.76	-0.04259	0.01755	7.07779	0.029045	0.443735	PIEZO1	4732.49	-0.26687	0.097825	6.59394	0.036995	0.599178	GSPT1	6368.96	0.01416	0.026639	7.76498	0.020599	0.321173	DCAF15	1960.16	-0.0802348	0.100241	6.8027	0.0333282	0.539272	ISCA1	1225.96	-0.0728584	0.0526904	6.893	0.0318569	0.51703
EIF4G1	11519.4	0.211453	0.078859	7.49727	0.02355	0.319248	EIF2AK3-DT	152.741	-0.05803	0.038632	7.07766	0.029047	0.443735	NSMF	2089.32	-0.19203	0.098757	6.59393	0.036995	0.599178	GALNT6	1261.69	0.069499	0.059521	7.76235	0.020627	0.321173	GVQW3	97.3384	0.00351424	0.109468	6.8016	0.0333466	0.539272	IGHV1-69	60.073	0.204338	0.218778	6.88149	0.0320408	0.519455
BORA	475.586	-0.27227	0.096952	7.49036	0.023631	0.319464	ANKRD12	6860.5	-0.18039	0.069824	7.0773	0.029053	0.443735	GPAT3	952.086	-0.04733	0.203768	6.59288	0.037015	0.599178	NVL	927.823	0.056227	0.020845	7.75787	0.020673	0.321173	FAM83D	488.423	-0.219185	0.270621	6.80144	0.0333493	0.539272	SOCS6	229.639	0.120419	0.0888792	6.87606	0.0321279	0.520168
TOP2B	11126.7	-0.11989	0.084447	7.48984	0.023637	0.319464	CCZ1	453.986	0.105986	0.073154	7.07281	0.029118	0.444159	ZNF496	2101.04	0.155306	0.09048	6.58599	0.037142	0.599178	CDK2AP1	323.372	-0.05027	0.042153	7.75651	0.020687	0.321173	COL4A2	16.5492	0.184246	0.434006	6.80116	0.033354	0.539272	ITIH3	15.2839	0.463415	0.203992	6.87444	0.0321539	0.520168
CTTN	103.398	0.285031	0.314259	7.48552	0.023689	NA	TM4SF1	3.83936	1.35811	0.470788	7.06791	0.029189	NA	PARP6	3231.47	0.016135	0.084352	6.58491	0.037162	0.599178	CDC42BPG	355.372	-0.09948	0.053546	7.75308	0.020722	0.321173	SPATC1L	311.309	-0.490594	0.234614	6.79908	0.0333886	0.539272	ANXA2P2	34.445	-0.0681927	0.139424	6.86544	0.032299	0.52141
PRR7-AS1	9.26785	-0.95473	0.34579	7.48446	0.023701	NA	DICER1	6378.32	-0.07347	0.029449	7.06705	0.029202	0.444866	CDON	85.6257	-0.18973	0.130731	6.58437	0.037173	0.599178	PPIAP22	258.771	-0.0963	0.077107	7.75287	0.020725	0.321173	DNAJC9-AS1	88.8271	0.140807	0.125637	6.79801	0.0334065	0.539272	SUPT20H	2503.21	0.0258336	0.0356319	6.86256	0.0323456	0.52141
TNFSF15	109.478	0.787626	0.338009	7.48013	0.023753	NA	MRPL11	828.832	0.024032	0.037525	7.05197	0.029423	0.447657	FAM71E1	9.4413	-0.61281	0.245363	6.58393	0.037181	0.599178	ELMOD3	930.578	0.073662	0.038716	7.75182	0.020735	0.321173	SLC29A4	185.127	-0.308297	0.43134	6.79581	0.0334432	0.539285	HBS1L	4082.86	-0.0010296	0.034857	6.86235	0.032349	0.52141
FZD9	9.27411	0.120431	0.304248	7.47957	0.023759	NA	NUDT16L1	1186.7	0.095318	0.035037	7.03401	0.029688	0.450922	LUCAT1	159.405	0.616657	0.275015	6.58317	0.037195	0.599178	BNC2	111.881	0.10374	0.098909	7.75045	0.02075	0.321173	CDCA5	4682.35	-0.0278314	0.313132	6.78524	0.0336205	0.540566	SARS2	93.8774	0.0150404	0.0787656	6.86109	0.0323693	0.52141
VSIG10L	92.2267	-0.12361	0.147214	7.47734	0.023786	NA	CDS2	4893.65	-0.04497	0.024283	7.03231	0.029714	0.450922	RPUSD1	806.38	-0.14464	0.118616	6.57329	0.037379	0.60043	DDX17	39620.2	0.02722	0.038936	7.7497	0.020757	0.321173	ANK1	376.316	0.200625	0.168291	6.78296	0.0336588	0.540566	FGFR1	1169.1	0.116438	0.111568	6.85689	0.0324373	0.521878
CITED2	3579.2	-0.21272	0.081775	7.47634	0.023798	0.321015	PRPF6	6243.75	0.068236	0.0254	7.02912	0.029761	0.450922	MTRF1L	381.291	-0.19916	0.087029	6.57309	0.037383	0.60043	NAT9	1343.92	0.006026	0.036441	7.74484	0.020808	0.321597	BOLA1	515.991	-0.125262	0.138906	6.7819	0.0336767	0.540566	RCCD1	728.989	0.0168469	0.0891267	6.85239	0.0325104	0.521878
HMG20B	3223.22	0.060654	0.146617	7.47067	0.023865	0.321015	SMIM15	1364.46	-0.09227	0.056957	7.02104	0.029881	0.450922	LONP1	5346.53	-0.31353	0.123618	6.57259	0.037392	0.60043	WBP11	5522.89	-0.02625	0.022951	7.74257	0.020832	0.321603	IVD	2077.88	0.0120372	0.0818784	6.77986	0.033711	0.540566	ZNF775	140.028	-0.0588335	0.0725418	6.85147	0.0325254	0.521878
RPL32	70492.2	0.067409	0.074459	7.46923	0.023882	0.321015	HCAR2	124.034	-0.05281	0.234099	7.01906	0.029911	0.450922	NELFE	2299.19	0.117057	0.050918	6.56885	0.037462	0.600911	LINC02245	8.61084	-0.35691	0.170248	7.74052	0.020853	NA	FBLN2	278.312	-0.0765355	0.266621	6.77724	0.0337552	0.540566	S100A5	33.3411	-0.0242371	0.0997983	6.84995	0.0325501	0.521878
IGHA2	1501.72	-0.64431	0.344896	7.46807	0.023896	0.321015	STYX	2128.48	-0.12552	0.06279	7.01675	0.029946	0.450922	IFIT2	1320.86	0.485402	0.249136	6.56604	0.037515	0.600911	IQCH	9.47096	0.098503	0.146144	7.73984	0.02086	NA	HMGN2P3	57.2705	-0.195072	0.157684	6.77631	0.0337709	0.540566	IRF2BP1	696.538	-0.0785628	0.0567224	6.84862	0.0325718	0.521878
LYRM7	1379.74	-0.29947	0.11023	7.46361	0.02395	0.321249	TRAC	18136	-0.10677	0.049697	7.01628	0.029953	0.450922	KCTD11	1197.66	-0.2335	0.110339	6.56372	0.037558	0.600911	UBQLN4P1	9.3757	-0.36824	0.208537	7.73824	0.020877	NA	ZNF202	615.735	0.109067	0.091843	6.77612	0.0337741	0.540566	ZSCAN16-AS1	220.54	0.0203819	0.079626	6.8437	0.032652	0.522606
GLDN	10.7288	-0.43877	0.66541	7.46069	0.023985	NA	HLA-DQA2	1167.21	0.775815	0.315672	7.01429	0.029982	0.450922	SCN9A	19.3794	0.461227	0.318579	6.56247	0.037582	0.600911	C5orf63	180.895	0.163301	0.071648	7.73282	0.020933	0.322794	UCK1	1174.81	-0.0734491	0.0733706	6.76359	0.0339864	0.543052	CNTLN	185.218	0.0976438	0.0656277	6.84049	0.0327044	0.522889
SNX4	1144.11	-0.21797	0.08942	7.45514	0.024051	0.322128	RPL23AP82	327.228	-0.08226	0.030899	7.0099	0.030048	0.450922	LARP7	1870.78	0.197015	0.082929	6.55902	0.037647	0.601307	LSS	2447.08	-0.0441	0.053604	7.73074	0.020955	0.322794	FILIP1L	33.7441	0.644446	0.254288	6.76267	0.0340021	0.543052	GLRX5	993.113	-0.108924	0.0449234	6.83548	0.0327865	0.523644
PCGF5	4245.2	-0.31328	0.135555	7.45043	0.024108	0.322304	DESI2	1568.08	-0.04665	0.044142	7.00653	0.030099	0.450922	HPCAL1	4319.48	-0.32337	0.126042	6.55382	0.037745	0.602233	EEF1B2	21263.5	0.012992	0.042547	7.72839	0.02098	0.322814	TMEM121	85.3414	-0.490702	0.24877	6.75991	0.0340491	0.543052	MACROD2	590.262	0.21614	0.16081	6.83048	0.0328686	0.524398
PTGES	381.428	-0.03507	0.559517	7.45007	0.024112	NA	PDAP1	3057.82	0.059606	0.023595	7.00441	0.030131	0.450922	ACYP1	300.99	0.206993	0.095959	6.54922	0.037832	0.602982	BMP3	6.81091	0.080005	0.18473	7.72097	0.021058	NA	CORO1C	4664.39	-0.0330496	0.090058	6.75599	0.0341157	0.543052	FAM167A	142.499	0.142607	0.118392	6.82683	0.0329285	0.52467
PLXNC1	3840.64	-0.16407	0.100896	7.44602	0.024161	0.322304	COL5A2	77.6055	-0.1177	0.163131	7.00435	0.030132	0.450922	GP1BA	74.5509	-1.16814	0.458934	6.53259	0.038148	0.606682	TRBV3-1	216.956	0.138449	0.061549	7.71865	0.021082	0.323827	EIF2B5	3272.89	0.093332	0.0540281	6.75356	0.0341572	0.543052	PDE9A	543.752	0.0812499	0.0641008	6.8252	0.0329553	0.52467
PATJ	1312.11	-0.01602	0.064947	7.44505	0.024173	0.322304	MRPL24	1029.45	0.089097	0.043783	7.0043	0.030133	0.450922	CEACAM1	1583.44	-0.33412	0.220362	6.53188	0.038161	0.606682	EEF2	106114	-0.07126	0.044509	7.71567	0.021114	0.323827	EAF1	2430.59	-0.111598	0.123931	6.75177	0.0341879	0.543052	GPR68	1094.23	-0.0236151	0.0742407	6.82171	0.0330129	0.525031
B3GNT7	196.352	0.423578	0.172512	7.44451	0.024179	NA	WDR1	15720.5	0.049219	0.033017	6.99502	0.030273	0.452446	ATG16L2	3753.74	0.054434	0.149527	6.53064	0.038185	0.606682	FHDC1	60.9817	0.1224	0.12954	7.71549	0.021116	0.323827	PPP1R15A	3176.7	-0.194434	0.20861	6.74859	0.0342423	0.543052	NRSN2-AS1	111.898	0.0142275	0.0686017	6.80825	0.0332358	0.525671
ERBB3	112.334	0.12878	0.1839	7.43887	0.024248	NA	ACBD3	1974.68	-0.07031	0.039028	6.98841	0.030373	0.453372	SEMA7A	1867.17	-0.19723	0.128869	6.52754	0.038244	0.606909	RRS1	654.468	-0.11728	0.067208	7.71057	0.021168	0.324265	CDKN2C	1384.52	-0.19468	0.262977	6.74762	0.0342589	0.543052	APLP2	8642.51	0.0356717	0.0684815	6.80808	0.0332386	0.525671
ANKRD36BP2	542.446	-0.3236	0.268379	7.43429	0.024303	0.323174	CTDSPL2	2853.91	-0.17559	0.072049	6.9806	0.030492	0.453899	NUMA1	25912.8	-0.20384	0.079381	6.52567	0.03828	0.606909	FAM117B	2482.75	-0.14064	0.051755	7.70339	0.021244	0.325074	TMEM18	1438.03	-0.164685	0.0725536	6.74656	0.034277	0.543052	PCOLCE	255.555	0.00659612	0.10749	6.80651	0.0332648	0.525671
PCBP1	22806.6	-0.14293	0.056301	7.43369	0.024311	0.323174	SUSD2	34.3192	-0.02512	0.117714	6.98043	0.030494	NA	VEGFB	4442.8	-0.29121	0.113776	6.51786	0.038429	0.608641	RPS15A	6492.88	0.070996	0.060212	7.68537	0.021436	0.327446	FAM43A	162.769	-0.240824	0.123043	6.74578	0.0342904	0.543052	ARMC9	122.039	0.137614	0.0780783	6.80467	0.0332954	0.525671
KITLG	53.5131	1.20171	0.446277	7.43242	0.024326	NA	LMBRD2	1366.86	-0.15535	0.07137	6.97877	0.03052	0.453899	KCNJ2-AS1	10.6193	0.20983	0.375612	6.51544	0.038476	0.608738	TPM3P6	38.2118	0.131184	0.089566	7.68384	0.021452	0.327446	ZNF844	524.583	0.0173679	0.177538	6.73871	0.0344118	0.543591	NTNG2	163.402	0.093908	0.131437	6.80352	0.0333146	0.525671
SGTB	2487.34	-0.32085	0.125464	7.43015	0.024354	0.323265	GALNT3	392.081	-0.11014	0.050972	6.97853	0.030523	0.453899	SNRK	7190.06	-0.18775	0.072841	6.50786	0.038622	0.610198	TMEM150C	77.7918	-0.15454	0.114419	7.68224	0.02147	0.327446	CHMP5	2467.96	0.0257777	0.0955374	6.73772	0.0344288	0.543591	EMILIN2	2294.3	0.0992101	0.0697819	6.80281	0.0333264	0.525671
SLC22A16	42.4462	-1.07537	0.394585	7.42352	0.024434	NA	RNF157-AS1	261.882	0.17175	0.081377	6.97364	0.030598	0.454439	P4HB	23805.9	-0.16175	0.073287	6.50621	0.038654	0.610198	SGMS1	1463.93	0.02999	0.0306	7.67616	0.021535	0.327583	DUS2	801.685	0.0532649	0.0998152	6.73749	0.0344329	0.543591	RAC1P2	54.6387	-0.19343	0.121226	6.79812	0.0334047	0.525671
MAP2K5	1045.31	-0.13091	0.053335	7.41887	0.024491	0.324049	LIF	149.583	0.355496	0.1722	6.96284	0.030764	0.456055	MED7	648.472	0.184747	0.071606	6.504	0.038697	0.610198	TPP2	4662.16	0.038568	0.029572	7.67467	0.021551	0.327583	USP46	233.045	0.331861	0.140251	6.72999	0.0345621	0.54506	ZFP1	766.162	-0.0190397	0.0557367	6.79553	0.0334479	0.525671
HOOK1	768.646	-0.39985	0.147767	7.41416	0.024549	0.324049	LCP1	65193.6	0.02859	0.046135	6.96153	0.030784	0.456055	ZBED3	594.078	-0.31908	0.115133	6.4999	0.038776	0.610198	RAC1	7152.64	0.078021	0.031046	7.67387	0.02156	0.327583	ZNF614	796.854	-0.00478093	0.122029	6.72728	0.0346091	0.545229	CUTA	3315.19	-0.0151252	0.0712206	6.79187	0.0335093	0.525671
PDCD11	2774.63	0.221735	0.077472	7.40623	0.024647	0.324049	TMEM138	2625.36	-0.04423	0.061689	6.95753	0.030846	0.456146	HSD17B7P2	179.317	0.379169	0.170579	6.49924	0.038789	0.610198	RSBN1	3099.87	-0.09256	0.035072	7.67263	0.021573	0.327583	HECTD3	1636.85	0.0478041	0.0588096	6.72273	0.0346879	0.545751	IGHV3-7	320.041	0.037658	0.166818	6.79175	0.0335112	0.525671
CDC42SE2	17254.5	-0.22991	0.094949	7.40302	0.024686	0.324049	SLC45A3	368.984	0.179625	0.093181	6.95613	0.030867	0.456146	SLC16A6	562.618	0.259426	0.172266	6.49807	0.038812	0.610198	LINC01754	11.1249	-0.15892	0.15382	7.67147	0.021585	NA	LINC02482	40.9538	-0.302111	0.234355	6.72118	0.0347148	0.545751	SHLD1	335.006	0.029046	0.0516589	6.78817	0.0335712	0.525671
SH3GLB1	4716.77	-0.17386	0.09142	7.4023	0.024695	0.324049	UHRF2	3873.55	-0.04731	0.036121	6.95155	0.030938	0.456622	SPHK2	666.747	-0.20525	0.085483	6.49315	0.038907	0.61049	ARIH2	4827.04	0.047164	0.021944	7.66401	0.021666	0.32838	DERL2	1263.63	0.000773645	0.0917697	6.71362	0.0348462	0.54641	SCARB1	1098.5	-0.0305974	0.0866273	6.78709	0.0335894	0.525671
KLHL24	4423.72	-0.29007	0.107583	7.40045	0.024718	0.324049	LINC00471	19.2492	0.033234	0.115784	6.9425	0.031078	NA	NEMP1	2097.82	-0.06719	0.082753	6.49294	0.038911	0.61049	UCKL1	1517.21	-0.04434	0.039256	7.6634	0.021673	0.32838	UTRN	6045.75	0.106993	0.176236	6.71193	0.0348757	0.54641	DBP	459.94	-0.077909	0.0779786	6.78647	0.0335999	0.525671
ABHD11	363.229	0.193819	0.076819	7.39877	0.024739	NA	ZNF148	3889.1	-0.18214	0.062999	6.9375	0.031156	0.458861	CMTR1	3475.23	0.150994	0.059975	6.49054	0.038958	0.610587	RBBP8	589.214	0.119786	0.04485	7.65838	0.021727	0.328846	ALOX12B	85.8808	-0.241225	0.26912	6.70977	0.0349134	0.54641	CSK	12820	-0.0266208	0.0355081	6.78342	0.0336511	0.525671
CHD4	8686.65	0.218158	0.083913	7.39834	0.024744	0.324049	MAPK8IP1	36.753	0.311104	0.126609	6.93539	0.031189	NA	BCKDK	2949.65	-0.18576	0.073261	6.48823	0.039003	0.610655	HIC1	623.578	-0.2507	0.089605	7.64959	0.021823	0.329935	DENND6B	2571.39	-0.205852	0.272267	6.7096	0.0349163	0.54641	ITPRIPL1	1027.36	0.0358616	0.0468845	6.78302	0.0336579	0.525671
RAB7B	1652.12	0.000899	0.251387	7.39793	0.024749	0.324049	GXYLT1	1037.1	-0.08258	0.054405	6.93447	0.031203	0.458861	SURF1	1623.13	0.177435	0.072671	6.48303	0.039105	0.610981	ALDOC	9851.2	-0.16805	0.085563	7.64615	0.02186	0.330143	PSTPIP2	1484.68	0.118705	0.167792	6.70468	0.0350023	0.54641	GNB1L	381.41	-0.0968454	0.0852397	6.78241	0.0336681	0.525671
BRWD1	5381.22	-0.33155	0.111184	7.39466	0.02479	0.324049	FGFR1	823.894	0.175515	0.090599	6.9343	0.031206	0.458861	LASP1	18823.8	-0.11305	0.072817	6.48301	0.039105	0.610981	TRBV11-2	160.339	-0.18089	0.094383	7.63917	0.021937	0.330938	HPS5	1624.11	0.162276	0.107312	6.70318	0.0350286	0.54641	RALY	10002.5	-0.0209242	0.0605137	6.78219	0.0336719	0.525671
TPGS1	140.217	0.565349	0.231608	7.39465	0.02479	NA	HSD11B1-AS1	18.0345	0.171219	0.125213	6.9283	0.0313	NA	FBXL14	1035.89	-0.24113	0.095753	6.48007	0.039163	0.611006	BAK1P1	12.5144	-0.16012	0.113022	7.6367	0.021964	NA	PIP4P1	1467.67	0.0446418	0.0568305	6.70255	0.0350396	0.54641	CCDC28B	610.364	0.00359282	0.0627624	6.78158	0.0336821	0.525671
JAKMIP2	1654.25	0.016774	0.198883	7.39364	0.024802	0.324049	SLC26A7	8.31088	-0.33198	0.20419	6.9194	0.031439	NA	DENND6B	415.948	-0.20054	0.110643	6.47748	0.039213	0.611006	C7orf50	1716.07	-0.03659	0.064647	7.63114	0.022025	0.331613	FAM189B	1626.98	-0.202263	0.135734	6.70054	0.0350749	0.54641	APOBEC3B	230.571	-0.0512107	0.152671	6.77054	0.0338684	0.526561
AUH	488.561	-0.13927	0.058279	7.39283	0.024812	0.324049	CYP4F3	89.6406	-0.1592	0.233481	6.91006	0.031586	0.46388	TMEM39B	973.026	-0.06917	0.063639	6.47579	0.039246	0.611006	TTN-AS1	762.032	0.120533	0.050669	7.62659	0.022075	0.331613	LRRK2	2059.5	0.276555	0.273213	6.69709	0.0351354	0.54641	CXXC1	3115.88	-0.0199632	0.0432241	6.76852	0.0339028	0.526561
SLC35G1	195.143	-0.06543	0.073802	7.39072	0.024839	NA	ZNF775	134.643	0.136204	0.061477	6.89449	0.031833	0.466363	ABO	74.903	1.52381	0.590183	6.47463	0.039269	0.611006	SPON1	911.916	0.121517	0.089326	7.6257	0.022085	0.331613	TBC1D10C	4909.89	-0.105858	0.125789	6.69666	0.035143	0.54641	ZNF442	74.8522	0.0236877	0.0938242	6.76742	0.0339214	0.526561
LRRC4	49.0882	0.022714	0.334384	7.38606	0.024896	NA	LMO2	777.289	0.007595	0.050289	6.8904	0.031898	0.466363	KCNH3	209.411	-0.26927	0.138205	6.47078	0.039345	0.611327	SYT17	260.548	-0.14511	0.081716	7.62455	0.022098	0.331613	CMKLR1	985.621	0.150527	0.259063	6.69591	0.0351562	0.54641	TSC22D4	4803.87	-0.0748457	0.0605679	6.76347	0.0339885	0.526561
PSMD1	2585.96	0.10869	0.077552	7.38389	0.024923	0.325025	NPFFR1	27.4531	-0.35699	0.164981	6.89034	0.031899	NA	PXDNL	17.2316	-0.4385	0.207946	6.46801	0.039399	0.611327	TRBD1	157.196	0.135947	0.050203	7.61924	0.022157	0.331613	C4A	14.2963	0.0190486	0.303892	6.68739	0.0353062	0.54792	NCAPH	2504.62	0.0651945	0.132976	6.76306	0.0339954	0.526561
TMSB4XP2	3.82124	-1.17112	0.600354	7.38215	0.024945	NA	SLC23A2	3509.89	0.051465	0.037377	6.89028	0.0319	0.466363	LINC01679	399.906	-0.46379	0.207094	6.46634	0.039432	0.611327	VAMP8	5843.01	-0.00105	0.045558	7.61883	0.022161	0.331613	GAL3ST4	657.868	-0.0812698	0.155578	6.68249	0.0353929	0.54792	TMCC3	684.274	0.0906596	0.0728943	6.76157	0.0340208	0.526561
NBEAL1	382.277	-0.2683	0.161565	7.37911	0.024983	NA	DPY19L1P1	40.1322	-0.65318	0.300425	6.88867	0.031926	NA	LRIT3	14.6662	0.498186	0.222409	6.46422	0.039474	0.611327	SMARCA5	6003.7	0.032241	0.038842	7.61807	0.02217	0.331613	AMOTL1	292.94	0.330728	0.150264	6.68247	0.0353933	0.54792	POLG	4767.61	0.0216918	0.0345905	6.76156	0.034021	0.526561
NCMAP	52.1703	-1.02866	0.334863	7.37717	0.025007	NA	IL21R	2381.75	0.114193	0.052418	6.88746	0.031945	0.466363	TRDV1	122.089	0.38436	0.161522	6.46124	0.039533	0.611327	CDC20	159.371	-0.31946	0.121984	7.61777	0.022173	0.331613	SLC9A3R1	5664.65	-0.0897048	0.105277	6.68214	0.035399	0.54792	RNF187	5491.52	-0.0984691	0.0523342	6.76139	0.0340238	0.526561
VPS13C	9968.33	-0.2137	0.08334	7.37416	0.025045	0.325526	ZSCAN12	585.813	-0.07867	0.037243	6.88702	0.031952	0.466363	IFT140	461.154	-0.19491	0.094333	6.45971	0.039563	0.611327	PAPSS2	1206.98	-0.04669	0.081172	7.6056	0.022308	0.333279	ZC3HAV1L	255.848	0.221273	0.219339	6.67719	0.0354867	0.548302	CD63	7214.02	0.0288614	0.0546041	6.75595	0.0341165	0.526561
TRAF6	1017.8	-0.15037	0.05904	7.37272	0.025063	0.325526	SEL1L3	4938.96	-0.07953	0.031775	6.88034	0.032059	0.467126	TBC1D8	1330.13	0.022547	0.173723	6.45711	0.039615	0.611327	SERTAD2	3810.35	-0.08355	0.033002	7.59852	0.022387	0.334009	C9orf116	23.6679	-0.295529	0.236797	6.67664	0.0354966	0.548302	UBE2SP1	59.0489	-0.026585	0.107073	6.75343	0.0341594	0.526561
DOCK3	301.559	0.200351	0.220925	7.3726	0.025065	NA	RP9	432.858	0.055822	0.033612	6.87882	0.032084	0.467126	CBX7	5856.29	-0.12069	0.054247	6.45391	0.039678	0.611327	DGKH	888.926	-0.03178	0.053058	7.59692	0.022405	0.334009	MYO1C	2559.13	0.062518	0.0915363	6.6716	0.0355862	0.549122	CTSL	8961.08	0.230587	0.122911	6.75305	0.034166	0.526561
RNF220	4421.93	0.146158	0.054656	7.37206	0.025071	0.325526	CARNMT1	864.569	-0.14352	0.072287	6.86343	0.032331	0.469363	MATK	3027.28	-0.5113	0.181281	6.45295	0.039697	0.611327	GRIK3	6.87507	0.655501	0.338434	7.59192	0.022461	NA	MSR1	366.616	-0.0927528	0.414892	6.6665	0.0356769	0.549959	IGHV3-53	86.8982	0.160338	0.17818	6.75235	0.0341779	0.526561
CCNT1	2838.11	-0.15148	0.072605	7.36615	0.025146	0.325801	ZNF555	407.569	-0.07776	0.030049	6.86177	0.032358	0.469363	FAM53B	3660.62	-0.17827	0.07409	6.45246	0.039707	0.611327	TUBAP2	9.7026	-0.2139	0.192138	7.59093	0.022473	NA	FAM162A	5522.45	-0.345829	0.174957	6.66372	0.0357267	0.550114	CALM3	22440.9	-0.0249114	0.0585994	6.7514	0.0341941	0.526561
GALNT6	882.44	0.259177	0.137643	7.36455	0.025166	0.325801	CLNK	31.2863	0.03672	0.096035	6.85897	0.032404	NA	CPD	5418.98	0.161432	0.161549	6.44813	0.039793	0.611327	IGSF11	45.8071	-0.50758	0.229622	7.58869	0.022498	0.335027	FNIP2	1457.99	0.0456129	0.109758	6.66184	0.0357602	0.550114	IGKV5-2	27.6418	0.150293	0.110021	6.7487	0.0342404	0.526735
SLC45A3	368.984	0.359516	0.181476	7.36448	0.025167	NA	MAP4K3	785.547	-0.08063	0.060745	6.85432	0.032479	0.469363	KAT2B	2655.82	-0.0693	0.068588	6.44716	0.039812	0.611327	EPHB3	54.9697	-0.22757	0.123597	7.58444	0.022546	0.335312	RGS17	2.61194	1.04423	0.556861	6.65601	0.0358645	0.55061	NRIR	7.52128	-0.266017	0.238269	6.73364	0.0344991	0.529893
LGALS9B	73.2576	0.52911	0.338309	7.36045	0.025217	NA	ZNF133	690.359	0.062914	0.026157	6.85358	0.032491	0.469363	NRXN2	101.032	-0.59908	0.248668	6.44688	0.039818	0.611327	RPL23	31028.2	0.036748	0.039431	7.5827	0.022565	0.335312	TPI1	71322.7	-0.210422	0.208555	6.65595	0.0358656	0.55061	DHRS13	1239.96	-0.00719542	0.0829791	6.73266	0.0345161	0.529893
HAUS8	492.555	0.062826	0.055493	7.3595	0.025229	0.326152	IL12RB2	367.238	0.020757	0.072243	6.85068	0.032538	0.469363	RAB5IF	77.2121	-0.06327	0.270093	6.44444	0.039866	0.611442	ACAD8	1301.05	0.09906	0.04601	7.57755	0.022623	0.335816	GYG1	956.071	0.069165	0.126215	6.65254	0.0359269	0.550989	PIP5K1B	264.205	0.138056	0.0883822	6.71948	0.0347443	0.531276
SH3RF1	177.858	0.078132	0.14027	7.35556	0.025279	NA	YTHDC2	2148.65	-0.00845	0.040715	6.84762	0.032588	0.469363	RIC8B	505.307	0.085896	0.05195	6.44242	0.039907	0.611442	PSMD6-AS2	239.94	0.112234	0.092715	7.57527	0.022649	0.33584	NUDT22	1633.03	-0.134539	0.140036	6.64893	0.0359918	0.551423	ZNF148	3280.7	-0.0336843	0.0692003	6.71948	0.0347443	0.531276
GPR180	647.823	-0.35362	0.132591	7.34938	0.025357	0.327333	TENT2	3471.45	-0.08723	0.04025	6.84382	0.03265	0.469363	TNPO1	5218.67	-0.17568	0.069669	6.43922	0.039971	0.611798	MT1X	58.4858	0.215554	0.08609	7.56538	0.022761	0.337146	TCL1A	2241.68	0.235455	0.193953	6.64371	0.0360858	0.552257	CCND1	102.238	0.069067	0.135345	6.71846	0.0347619	0.531276
ISCA1	1880.03	-0.20915	0.075501	7.33983	0.025479	0.327474	ZNF675	846.899	-0.14821	0.05272	6.84318	0.03266	0.469363	CHPF	323.917	-0.20924	0.123143	6.43616	0.040032	0.612113	EEF2K	1925.79	-0.08411	0.034934	7.5628	0.022791	0.337221	CYBA	5560.44	-0.125911	0.125457	6.64019	0.0361493	0.552257	CHIC2	489.911	-0.051329	0.0538098	6.71794	0.0347711	0.531276
S1PR3	35.3157	0.946783	0.429738	7.33836	0.025497	NA	ABL1	2375.21	0.083484	0.038863	6.84208	0.032678	0.469363	TMEM186	535.844	0.167703	0.077487	6.42737	0.040208	0.613812	CHPF	323.917	-0.09576	0.060109	7.55843	0.022841	0.337598	MIEF2	390.479	-0.242663	0.112021	6.63578	0.0362291	0.552257	CAAP1	966.472	-0.0416274	0.0551247	6.71727	0.0347828	0.531276
SPRY2	591.742	0.155539	0.272321	7.33563	0.025532	0.327474	MRGBP	1311.31	-0.07061	0.027792	6.83933	0.032723	0.469363	ZC2HC1A	137.189	0.252778	0.122039	6.42512	0.040254	0.613812	ZNF480	1041.77	0.070282	0.037497	7.55511	0.022879	0.337715	CORO2B	27.8421	0.5284	0.260894	6.6339	0.0362633	0.552257	PITPNA-AS1	268.307	-0.0517967	0.0576237	6.70876	0.034931	0.531397
PAXIP1	845.647	-0.02296	0.045502	7.33549	0.025534	0.327474	UCK2	487.376	0.106108	0.052486	6.83926	0.032725	0.469363	RALGAPA1	1289.78	0.117361	0.070538	6.42128	0.040331	0.613812	AKR1C2	10.9132	-1.22915	0.509372	7.55318	0.022901	NA	FKBP8	14226.7	-0.273142	0.164996	6.63337	0.0362728	0.552257	COQ8B	1386.88	-0.0484609	0.0599822	6.70765	0.0349503	0.531397
LRRK2	1811.41	-0.3614	0.226089	7.33542	0.025535	0.327474	DDT	911.731	-0.10017	0.045765	6.83716	0.032759	0.469363	MAP2K7	2293.81	-0.14823	0.061559	6.42107	0.040335	0.613812	MNT	2047.03	-0.07195	0.034983	7.55293	0.022903	0.337715	CORO2A	1590.43	0.115172	0.112752	6.63099	0.0363161	0.552257	PDK4	270.009	0.372969	0.221362	6.70351	0.0350229	0.531397
FLT1	484.954	0.214898	0.317379	7.33061	0.025596	0.327474	FRS2	1092.14	-0.07709	0.052029	6.83533	0.032789	0.469363	NPC1L1	18.0495	-0.26796	0.296783	6.42048	0.040347	0.613812	ZBTB49	484.364	0.070178	0.029514	7.54949	0.022943	0.337715	ADGRL1	1749.16	-0.0352213	0.109536	6.63037	0.0363273	0.552257	ACADS	1009.21	-0.0597832	0.0789465	6.70319	0.0350284	0.531397
FAM162A	3126.98	-0.55649	0.18209	7.32933	0.025613	0.327474	TMEM256	91.7651	0.164186	0.068205	6.83512	0.032792	0.469363	ZNF202	980.304	0.08789	0.050396	6.4172	0.040413	0.614199	TRAV8-1	81.0907	0.206947	0.086457	7.54914	0.022947	0.337715	TRIM28	18402	-0.0827728	0.119405	6.62811	0.0363684	0.552257	COL4A2	16.5492	0.113344	0.207317	6.7016	0.0350563	0.531397
GTF2A1	2365.76	-0.30892	0.135007	7.32625	0.025652	0.327474	EMSY	1929.92	-0.04713	0.0272	6.82944	0.032886	0.47003	PRR13	2506.38	0.119228	0.062245	6.41493	0.040459	0.614274	PLBD2	3866.14	-0.09578	0.037709	7.54712	0.02297	0.337715	FRG1EP	16.933	0.921368	0.418643	6.62583	0.0364098	0.552257	FOXN2	2814.17	-0.0187324	0.0781041	6.69999	0.0350845	0.531397
NCOA5	2957.92	0.124876	0.049476	7.3255	0.025662	0.327474	NOTCH2	11975.5	-0.00673	0.045092	6.82679	0.032929	0.47003	DOP1B	2078.53	-0.12689	0.100626	6.41066	0.040546	0.61446	CHMP6	877.224	-0.05298	0.037856	7.5391	0.023062	0.338606	RPL39L	288.865	-0.147674	0.155066	6.62564	0.0364134	0.552257	SERINC1	6899.01	-0.00416358	0.0728332	6.6969	0.0351389	0.531397
CARD10	10.3688	0.02359	0.319017	7.3234	0.025689	NA	RGCC	2944.34	-0.07364	0.078104	6.82503	0.032958	0.47003	SYF2	3035.61	0.01542	0.088801	6.40808	0.040598	0.61446	PRDM10	957.9	-0.10793	0.040381	7.53613	0.023097	0.338606	HBP1	3260.85	-0.105786	0.139067	6.61312	0.036642	0.554601	FKBPL	351.249	0.0190311	0.0820208	6.69518	0.035169	0.531397
GOLGA8N	274.707	-0.41447	0.205453	7.31203	0.025835	NA	CD2AP	2161.65	-0.14332	0.066103	6.81647	0.0331	0.470891	NDN	33.2899	-0.20883	0.318803	6.40743	0.040611	0.61446	CALHM2	1606.37	-0.10431	0.05178	7.5355	0.023104	0.338606	PRR7	121.376	-0.40188	0.274182	6.61206	0.0366614	0.554601	SLC35F3	78.45	0.271261	0.226631	6.69442	0.0351824	0.531397
FRG1CP	675.138	0.017058	0.131375	7.31007	0.025861	0.329537	CTSO	1564.65	-0.07097	0.047699	6.81407	0.033139	0.470891	CDK10	2126.51	-0.07422	0.171824	6.40627	0.040635	0.61446	TREML1	237.977	-0.3489	0.118179	7.53329	0.023129	0.338622	SNRPEP4	21.5722	-0.179797	0.226486	6.61103	0.0366803	0.554601	TET2	2439.6	0.0546732	0.0740531	6.69237	0.0352185	0.531397
NBPF3	498.909	0.051437	0.135322	7.30353	0.025945	0.330145	ZNF823	271.566	-0.11905	0.045567	6.81073	0.033195	0.470891	CYP4V2	981.718	-0.18028	0.108705	6.4014	0.040734	0.615342	WDR62	121.778	-0.17864	0.064424	7.5269	0.023204	0.338687	ARHGEF25	166.653	-0.0587652	0.182805	6.60912	0.0367153	0.554601	POLR1A	3015.13	0.049262	0.0676708	6.69167	0.0352307	0.531397
AKR1C3	237.006	0.409782	0.156857	7.29658	0.026036	NA	CA12	170.11	0.993011	0.352636	6.80935	0.033218	0.470891	MGST1	760.273	-0.11616	0.253448	6.39529	0.040858	0.616069	TMEM161B	1141.55	0.023102	0.041606	7.52545	0.02322	0.338687	ALDH3A2	1151.29	0.0199072	0.0943664	6.60469	0.0367968	0.555274	TIPARP	1581.58	0.0139248	0.0833176	6.69121	0.0352389	0.531397
MIGA1	903.191	-0.26413	0.092475	7.29474	0.02606	0.330769	ABCF3	2894.85	0.060359	0.026202	6.80558	0.03328	0.470891	LINC01762	12.5566	0.130475	0.272475	6.39335	0.040898	0.616069	LTB	11130.1	-0.04345	0.044151	7.52478	0.023228	0.338687	PAXIP1-AS2	643.155	0.0201127	0.109779	6.59855	0.0369099	0.556422	MCOLN1	426.696	0.00397866	0.0552472	6.68948	0.0352693	0.531397
DDT	911.731	-0.17133	0.084923	7.29027	0.026118	0.330769	SGMS1	1391.67	-0.00584	0.041474	6.80065	0.033362	0.470891	LRRFIP2	1181.13	0.108086	0.047626	6.39197	0.040926	0.616069	NUTM2A-AS1	466.075	0.124766	0.06369	7.52449	0.023231	0.338687	AP4B1	1560.73	0.089916	0.0809541	6.59541	0.036968	0.55674	ACBD5	1209.79	-0.00320405	0.0525073	6.67979	0.0354407	0.531397
RBM43	861.746	-0.31093	0.125529	7.28592	0.026175	0.330769	ZFYVE1	1282.21	0.028081	0.031273	6.7999	0.033375	0.470891	ADNP2	1505.39	0.008487	0.069958	6.39102	0.040946	0.616069	MTFP1	161.336	-0.25357	0.098122	7.52233	0.023257	0.338697	MMP2	22.903	-0.613793	0.383607	6.58656	0.0371318	0.558086	PFKL	11338.1	-0.0583874	0.0708126	6.67959	0.0354443	0.531397
MIF-AS1	41.4899	-0.90165	0.402198	7.28588	0.026175	NA	ZSCAN31	59.9837	0.14866	0.061747	6.79777	0.03341	NA	ARL2	525.544	-0.03955	0.089744	6.38535	0.041062	0.616882	RPL37A	36158.9	0.018294	0.041364	7.51389	0.023355	0.339623	FBRSL1	1734.77	-0.171588	0.106186	6.58356	0.0371875	0.558086	ANK1	376.316	0.100339	0.0842891	6.67766	0.0354784	0.531397
SLC30A7	2378.71	-0.31053	0.121875	7.28578	0.026177	0.330769	FLT1	484.954	0.200129	0.160595	6.7971	0.033422	0.470891	PAQR7	572.581	-0.29242	0.119373	6.38438	0.041082	0.616882	CISH	8262.91	-0.24346	0.084515	7.50941	0.023407	0.339623	CORO1B	4097.8	-0.227798	0.205562	6.58194	0.0372176	0.558086	AEBP1	1577.67	0.023694	0.0575158	6.67757	0.0354801	0.531397
BROX	2322.92	-0.35099	0.125875	7.28554	0.02618	0.330769	ARL15	716.677	-0.13953	0.059191	6.79658	0.03343	0.470891	UTP6	2167.42	0.06973	0.047868	6.38205	0.04113	0.616988	TUBA4A	5922.31	-0.04766	0.037192	7.50904	0.023412	0.339623	PPP1R35	805.433	-0.0641941	0.146261	6.58127	0.0372301	0.558086	SF3A2	4409.79	-0.0744687	0.0726771	6.67653	0.0354985	0.531397
ITGB3	51.3383	1.28183	0.575366	7.28295	0.026214	NA	ZNF397	2303.88	-0.0875	0.033244	6.79262	0.033497	0.470891	C11orf65	13.1175	0.533625	0.213221	6.37897	0.041193	0.617048	SERBP1	10958.8	-0.03834	0.017879	7.50849	0.023418	0.339623	CKS2	2484.92	-0.0506536	0.178251	6.58059	0.0372428	0.558086	RPL10P9	913.864	-1.3578	0.34697	6.67442	0.0355359	0.531397
CCDC149	275.299	0.008645	0.174828	7.28113	0.026237	NA	TRAV9-2	238.531	0.060807	0.05858	6.79095	0.033525	0.470891	CXCL6	43.8079	1.89215	0.788962	6.37787	0.041216	0.617048	PTPRS	315.696	-0.1419	0.099505	7.5022	0.023492	0.339643	NDFIP1	8710.45	-0.0839119	0.126509	6.57575	0.0373331	0.558463	GALNT8	34.9297	0.0436465	0.0800014	6.67369	0.035549	0.531397
MT-ND4	182220	0.183773	0.13303	7.2794	0.02626	0.331317	LMTK2	1874.8	0.069516	0.043841	6.78877	0.033561	0.470891	OR7D2	12.6522	-1.95621	0.89409	6.37337	0.041309	0.617823	FOXP4	1306.14	0.005039	0.050665	7.50217	0.023492	0.339643	PITRM1	3218.54	0.161954	0.0892798	6.57395	0.0373667	0.558463	USP46	233.045	0.162419	0.0705173	6.6731	0.0355594	0.531397
MBNL1	19498	-0.22575	0.088825	7.27592	0.026306	0.331424	NAT1	271.734	-0.0965	0.052283	6.78871	0.033562	0.470891	SLC41A1	2150.96	-0.12591	0.056244	6.36766	0.041427	0.618852	HPGD	395.994	-0.1665	0.074599	7.50212	0.023493	0.339643	RELCH	1107.72	0.0514034	0.138221	6.5719	0.037405	0.558463	ZNF433	88.5805	0.00918847	0.0835364	6.67263	0.0355677	0.531397
SAP30	312.16	-0.43949	0.161802	7.27194	0.026358	NA	CDH2	4.1668	0.778269	0.303288	6.78682	0.033594	NA	ZNF787	954.927	-0.14555	0.101043	6.36607	0.04146	0.618852	C14orf132	172.013	0.368782	0.163894	7.49898	0.02353	0.339822	TMEM184C	1136.71	0.0718888	0.103345	6.56943	0.0374513	0.558463	CAPN12	686.86	-0.0387752	0.158624	6.66918	0.0356291	0.531429
PLEKHF1	1110.66	-0.36525	0.147178	7.27038	0.026379	0.331875	EEA1	1710.88	-0.13649	0.06783	6.78314	0.033656	0.470891	MTA3	1077.41	0.015626	0.045092	6.36281	0.041527	0.619246	ZNF578	69.9673	0.193692	0.076777	7.49102	0.023624	0.340563	PDK4	270.009	0.61472	0.410979	6.56853	0.0374681	0.558463	OCEL1	546.815	-0.01134	0.0656245	6.66686	0.0356706	0.531429
PGBD1	79.0654	0.282182	0.106105	7.26933	0.026393	NA	PPM1K	3383.75	-0.08695	0.033678	6.77757	0.03375	0.470891	CDCA5	183.306	-0.33546	0.173412	6.35579	0.041673	0.620809	CAMSAP2	715.008	0.118221	0.043181	7.48978	0.023638	0.340563	NPC1L1	2.30387	-1.2417	0.550066	6.56538	0.0375273	0.558463	TKFC	1646.61	-0.0369947	0.0632481	6.66209	0.0357557	0.531429
POP1	338.838	0.221908	0.093882	7.26391	0.026464	NA	PPP4R3B	6995.81	-0.09151	0.046837	6.77419	0.033807	0.470891	NOG	1554.29	-0.49321	0.196091	6.34855	0.041824	0.622412	MMP28	89.9917	0.098432	0.092612	7.48839	0.023655	0.340563	IGHV3-33	189.239	0.0713906	0.270729	6.56535	0.0375278	0.558463	AKAP12	320.789	0.164876	0.123396	6.66175	0.0357618	0.531429
CYB5D1	56.1699	-0.01429	0.150875	7.25822	0.02654	NA	PPM1G	3663.62	0.073478	0.028047	6.77384	0.033813	0.470891	BACH1-IT1	26.3143	0.454591	0.180115	6.34377	0.041924	0.622412	RPSAP54	10.7521	-0.28938	0.159193	7.48189	0.023732	NA	TREML2	1093.89	0.229982	0.182183	6.56193	0.037592	0.558866	IFT140	837.45	-0.0221664	0.0581917	6.66128	0.0357702	0.531429
ENO2	11490	-0.58586	0.208467	7.24829	0.026672	0.335088	CHD4	8686.65	0.124831	0.046193	6.7734	0.03382	0.470891	IGHV6-1	156.008	-0.57456	0.315385	6.34032	0.041997	0.622412	PTER	908.848	-0.08231	0.031139	7.47932	0.023762	0.341757	PAQR4	1496.53	-0.0173373	0.171805	6.55845	0.0376574	0.559027	GFOD2	803.434	0.0237151	0.0358767	6.65841	0.0358215	0.531429
KCNK13	229.306	0.177447	0.226631	7.2471	0.026688	NA	RNF125	2154.17	-0.06569	0.03977	6.77238	0.033837	0.470891	VANGL2	99.262	-0.4066	0.207388	6.34	0.042004	0.622412	GLS2	130.889	0.138782	0.049106	7.47707	0.023789	0.341787	KMT5A	1443.56	0.0150444	0.0955529	6.5574	0.0376772	0.559027	LINC00997	15.1135	-0.51146	0.238177	6.65804	0.0358282	0.531429
BCL2L14	24.4709	-0.49347	0.354453	7.24519	0.026713	NA	NUDT18	470.096	-0.11436	0.049258	6.77154	0.033852	0.470891	FLRT2	313.755	-0.51228	0.333002	6.33876	0.04203	0.622412	PLEKHA2	7883.62	-0.07211	0.028019	7.47335	0.023833	0.342069	CCDC43	927.451	0.0849065	0.0764893	6.54617	0.0378894	0.559387	KIR2DL4	182.12	0.359837	0.181037	6.65668	0.0358525	0.531429
PFKFB3	9568.12	-0.1733	0.150107	7.24429	0.026725	0.335288	TRPV3	57.048	-0.08571	0.099842	6.77061	0.033867	NA	SYVN1	4791.43	-0.11311	0.046022	6.33844	0.042036	0.622412	CD74	185289	-0.09647	0.063116	7.46315	0.023955	0.343463	FASLG	337.45	0.0971973	0.157371	6.54442	0.0379225	0.559387	TMEM192	663.97	0.0701761	0.0463644	6.65326	0.0359139	0.531643
PISD	1749.94	0.128634	0.053263	7.24066	0.026774	0.335426	CCR9	183.175	0.119409	0.072662	6.76675	0.033933	0.470891	SPC25	28.0482	-0.69091	0.27319	6.33681	0.042071	0.622412	KCNK5	141.147	-0.01733	0.081002	7.45029	0.02411	0.345323	CEP135	1098.45	0.0991045	0.148015	6.54365	0.037937	0.559387	ANKRD31	35.4244	-0.0955197	0.125032	6.65194	0.0359376	0.531643
NOP16	588.442	0.294233	0.10573	7.23049	0.02691	0.336321	EDAR	1068.26	-0.10093	0.049447	6.76279	0.034	0.470891	TREML1	237.977	-0.65644	0.241682	6.33069	0.0422	0.623187	EIF4E2	3520.72	0.054796	0.020042	7.44796	0.024138	0.345368	RBM25	5834.69	0.145726	0.126388	6.54346	0.0379408	0.559387	NPC1L1	2.30387	-0.57547	0.281608	6.6485	0.0359994	0.531926
RPL38	20928	0.073326	0.07736	7.22971	0.026921	0.336321	MRPL9	1323.69	0.067007	0.026473	6.76191	0.034015	0.470891	ALG12	1446	-0.0554	0.057103	6.32579	0.042303	0.623187	ERFE	26.3872	-0.32085	0.172811	7.4446	0.024178	0.345593	PPP1R13L	610.074	-0.244965	0.246584	6.5426	0.0379571	0.559387	CNTROB	3100.45	-0.0127178	0.0767695	6.64695	0.0360274	0.531926
MIR3945HG	38.6498	0.989238	0.501197	7.22028	0.027048	NA	IER5	2712.02	0.148766	0.039202	6.76107	0.034029	0.470891	MEF2C	2197.2	-0.23483	0.096198	6.3248	0.042324	0.623187	RNGTT	1560.67	-0.05922	0.027218	7.43657	0.024276	0.346403	IGLV3-19	276.167	-0.0954672	0.3242	6.541	0.0379875	0.559387	CORO2B	27.8421	0.248806	0.137297	6.6441	0.0360789	0.532163
OIP5-AS1	9846.61	-0.18967	0.093577	7.20391	0.02727	0.340211	DCAKD	840.109	0.085166	0.031694	6.76095	0.034031	0.470891	IGHA2	1812.7	-0.57406	0.311618	6.32475	0.042325	0.623187	MBD2	4823.09	0.051229	0.042106	7.43421	0.024304	0.346403	NRTN	41.2726	-0.200535	0.230114	6.54078	0.0379916	0.559387	CENPV	1607.18	-0.0127039	0.0650861	6.64014	0.0361503	0.532695
SEL1L	5659.91	-0.2731	0.099624	7.19871	0.027341	0.340307	LYSMD4	475.184	0.13518	0.055895	6.75187	0.034186	0.470891	GAL3ST4	481.944	0.273425	0.165117	6.32452	0.04233	0.623187	ZNF282	955.361	-0.05267	0.043558	7.43066	0.024347	0.346403	NPL	505.358	0.194189	0.188607	6.5404	0.0379989	0.559387	NAGK	2109.13	0.0250057	0.0422582	6.63638	0.0362184	0.532996
NDFIP1	5832.09	-0.26987	0.114488	7.19777	0.027354	0.340307	RRM2B	1552.53	-0.11178	0.071182	6.74925	0.034231	0.470891	PPP6R1	9227.03	-0.15937	0.068677	6.31928	0.042441	0.624209	APLP2	25710.2	0.015899	0.037242	7.4286	0.024372	0.346403	SHTN1	395.3	0.160903	0.248861	6.53661	0.0380709	0.559655	CDC45	2079.82	0.0471688	0.116596	6.63244	0.0362897	0.532996
HYAL3	62.9063	-0.41106	0.162926	7.19058	0.027453	NA	ZC3H12A	1682.58	0.147648	0.060116	6.74866	0.034241	0.470891	PMCH	7.88233	-1.06081	0.50329	6.31501	0.042532	0.624829	LINC01679	399.906	-0.23538	0.101453	7.42719	0.02439	0.346403	HSF4	222.788	-0.0652887	0.36884	6.53339	0.0381322	0.559655	ADGRL1	1749.16	0.0237564	0.0549269	6.62729	0.0363834	0.532996
ADAMTS17	95.7202	-0.11211	0.249421	7.18379	0.027546	NA	EPS8	183.914	0.166081	0.115814	6.74591	0.034288	0.470891	DNAI2	26.3907	0.544159	0.246589	6.31339	0.042566	0.624829	CARD6	738.066	0.104095	0.044142	7.42679	0.024395	0.346403	DNMT1	11922.7	0.0913662	0.128223	6.53283	0.038143	0.559655	SAV1	918.788	-0.0197187	0.0487644	6.62684	0.0363915	0.532996
PICALM	9617.8	-0.11725	0.099617	7.18126	0.027581	0.341506	CERCAM	127.956	-0.14196	0.079667	6.74223	0.034351	0.470891	TBX6	128.395	-0.21475	0.165642	6.31114	0.042614	0.624924	PTK2	748.03	-0.04328	0.035852	7.42486	0.024418	0.346403	INTS11	4026.77	-0.0235046	0.10547	6.5314	0.0381703	0.559655	FITM1	11.0746	-0.151684	0.127972	6.62566	0.0364129	0.532996
LTA4H	13277.6	-0.15597	0.115743	7.18043	0.027592	0.341506	CCNY	4465.66	-0.01374	0.02909	6.73745	0.034433	0.470891	THEMIS2	7721.09	0.058014	0.090868	6.30258	0.042797	0.62567	CDC25A	77.0093	-0.38284	0.124672	7.4235	0.024435	0.346403	PSEN1	3321.56	0.0790625	0.0849836	6.5261	0.0382715	0.559655	PPIE	2436.89	-0.00712107	0.0429379	6.62328	0.0364563	0.532996
PLAG1	810.379	-0.30673	0.128734	7.17954	0.027605	0.341506	MNDA	2441.05	-0.11572	0.104741	6.73735	0.034435	0.470891	MAP3K6	434.51	-0.21014	0.129491	6.3012	0.042826	0.62567	ILKAP	1265.29	0.057066	0.02678	7.41797	0.024502	0.347009	GFER	835.715	-0.0591091	0.0871834	6.52385	0.0383145	0.559655	EEF1A1P13	198.463	-0.229643	0.113666	6.62194	0.0364807	0.532996
RPL24	23896.6	0.111901	0.087227	7.17931	0.027608	0.341506	NR2F6	132.688	-0.10699	0.088518	6.73412	0.034491	0.470891	IGFBP6	33.973	-1.2444	0.467334	6.30096	0.042832	0.62567	SMPD1	1684.69	-0.03183	0.035711	7.41364	0.024555	0.347406	ABCC6	7.40722	-0.176375	0.437991	6.52206	0.0383488	0.559655	CTNND1	1879.2	0.0408582	0.0600882	6.62084	0.0365008	0.532996
MAPKAPK3	3545.46	0.115179	0.05178	7.17683	0.027642	0.341506	STIP1	4971.56	0.092885	0.051372	6.73226	0.034523	0.470891	PLEKHF1	1072.59	-0.38828	0.161355	6.30063	0.042839	0.62567	EDRF1	1444.4	0.017179	0.031494	7.40992	0.024601	0.347698	C12orf75	804.019	0.093504	0.127535	6.52152	0.0383592	0.559655	MT1E	398.157	-0.0942365	0.173281	6.61774	0.0365575	0.532996
CROT	418.657	-0.18579	0.074516	7.17275	0.027699	NA	MRPS5	2215.63	0.027525	0.024196	6.73047	0.034554	0.470891	OSER1-DT	637.324	0.192929	0.103175	6.29613	0.042935	0.62567	COQ6	757.181	0.069687	0.031375	7.40759	0.02463	0.34775	TLR1	911.635	0.241707	0.207224	6.51884	0.0384106	0.559655	SERHL2	35.9016	-0.203736	0.132016	6.61688	0.0365731	0.532996
TRBV12-4	222.363	0.460236	0.210077	7.17181	0.027712	NA	TRAV21	222.477	-0.14448	0.057114	6.7294	0.034572	0.470891	SLC1A4	1757.02	-0.3833	0.170549	6.29566	0.042945	0.62567	ARL15	677.622	-0.05034	0.039598	7.4037	0.024678	0.348073	SEMA4D	18857.3	-0.133032	0.098604	6.51435	0.038497	0.559655	TIMM29	466.504	0.00697505	0.0404092	6.61665	0.0365774	0.532996
SCARB2	6615.19	-0.22402	0.164848	7.17176	0.027712	0.341899	TRIM23	908.01	-0.09634	0.05301	6.72557	0.034639	0.470891	ZC3HC1	582.199	0.129656	0.051965	6.29422	0.042976	0.62567	ATP6V1E1	4454.02	0.033988	0.032883	7.39771	0.024752	0.348762	MMP12	1029.65	1.55958	0.509853	6.51372	0.0385091	0.559655	DERL2	1263.63	-0.0180172	0.046275	6.61496	0.0366084	0.532996
C14orf132	242.186	0.286975	0.258442	7.17126	0.027719	NA	PTTG1IP	6257.7	-0.04666	0.027971	6.72441	0.034659	0.470891	DLL1	217.293	0.090105	0.169381	6.29322	0.042998	0.62567	SPHK2	666.747	-0.10491	0.042517	7.39461	0.02479	0.34895	P2RX1	330.416	-0.0757555	0.191364	6.50685	0.0386417	0.559655	MAP2K3	5690.37	-0.0202289	0.0485871	6.6137	0.0366313	0.532996
ZNF511	353.228	0.182016	0.078258	7.16637	0.027787	NA	CCL20	239.106	0.587753	0.272343	6.72295	0.034684	0.470891	VPREB3	940.825	-0.09471	0.132222	6.28483	0.043178	0.627452	ERGIC3	5799.93	0.025177	0.023569	7.39076	0.024838	0.34899	BAZ2A	12050.8	0.0892867	0.112938	6.50637	0.0386509	0.559655	GIPC3	468.564	0.162237	0.102476	6.60524	0.0367867	0.534693
TRIM5	1074.04	-0.19558	0.073636	7.15882	0.027892	0.343259	MMP19	2410.44	0.24212	0.105465	6.72086	0.03472	0.470891	FGR	12521.7	-0.1586	0.144469	6.28367	0.043204	0.627452	PLAGL1	750.393	0.031155	0.03715	7.39032	0.024843	0.34899	CHCHD5	543.185	-0.140527	0.133483	6.50469	0.0386833	0.559655	RBM25	5834.69	0.0577762	0.0627565	6.60348	0.036819	0.534693
DENND4A	3475.18	-0.29504	0.109017	7.1583	0.027899	0.343259	YTHDF3	3470.88	-0.05956	0.044402	6.72065	0.034724	0.470891	ZNF274	2970.07	0.122788	0.050205	6.27798	0.043326	0.62863	ZAP70	8950.05	-0.04464	0.050359	7.38508	0.024909	0.349409	BCL10	1176.98	-0.0646059	0.096454	6.50297	0.0387167	0.559655	SLC25A42	1124.65	-0.00871521	0.055853	6.59864	0.0369083	0.535076
IL6ST	8855.85	-0.36035	0.148741	7.15106	0.028001	0.343624	GPA33	1937.54	0.078471	0.073192	6.72056	0.034726	0.470891	LYAR	1772.91	0.112408	0.080962	6.27319	0.04343	0.628724	SEC22B4P	109.521	0.137887	0.073709	7.38388	0.024924	0.349409	LILRB2	2811.68	0.101775	0.180738	6.50198	0.0387359	0.559655	RAB3B	42.1816	0.109882	0.111088	6.59819	0.0369165	0.535076
RPS29	23873	0.213587	0.104835	7.15067	0.028006	0.343624	ZNF93	346.355	-0.10651	0.048962	6.7161	0.034803	0.470891	NCAPG2	532.148	-0.19298	0.083497	6.27233	0.043449	0.628724	WNT1	25.3386	-0.22168	0.100709	7.37825	0.024994	0.35004	GYPC	6503.97	-0.145819	0.138891	6.49227	0.0389243	0.559655	MEFV	203.958	0.0415794	0.132007	6.58777	0.0371094	0.53734
RAB10	4663.3	-0.18107	0.103025	7.14686	0.028059	0.343806	PRAG1	2391.9	-0.07115	0.053384	6.71594	0.034806	0.470891	DDX52	1150.71	0.080223	0.041214	6.27139	0.04347	0.628724	CBWD4P	23.5277	0.007726	0.135086	7.36984	0.025099	0.351161	IGHV6-1	84.4694	-0.769721	0.307149	6.49049	0.038959	0.559655	TESPA1	7310.69	0.0392393	0.0436859	6.5859	0.0371441	0.53734
RPL23AP82	327.228	-0.15651	0.059182	7.14318	0.028111	NA	SPRY2	591.742	0.073163	0.133934	6.71564	0.034811	0.470891	DIAPH3	33.4276	-0.51244	0.262429	6.26999	0.0435	0.628724	ME2	3528.23	0.055723	0.039742	7.35977	0.025226	0.352578	CIT	2519.29	0.0294996	0.299963	6.48947	0.0389789	0.559655	SLC4A4	39.918	0.247823	0.0992931	6.58338	0.0371909	0.5375
PROSER2	66.382	-0.31985	0.179353	7.14273	0.028117	NA	PTMAP4	117.425	-0.10055	0.044098	6.7135	0.034848	0.470891	CPTP	696.383	-0.13086	0.114772	6.26163	0.043682	0.630578	CNTROB	1856.2	-0.02986	0.026539	7.35753	0.025254	0.352618	CCR10	4.5066	-1.0427	0.424612	6.48823	0.039003	0.559655	C5AR1	1244.61	0.137195	0.100375	6.5765	0.0373191	0.538118
RMDN1	1140.62	-0.19192	0.085026	7.14093	0.028143	0.34415	TRBD1	204.235	0.117034	0.044335	6.71117	0.034889	0.470902	ZNF30	260.482	0.204136	0.103934	6.26026	0.043712	0.630578	LINC00402	378.398	0.171243	0.102496	7.35418	0.025297	0.352854	HAUS8	769.747	-0.0112575	0.123329	6.48786	0.0390103	0.559655	CCL2	11669.7	0.0644978	0.249008	6.57524	0.0373426	0.538118
ZPR1	2156.41	0.123955	0.046434	7.13937	0.028165	0.34415	KDM6B	6785.69	-0.11798	0.057051	6.70584	0.034982	0.471205	ANXA11	16564.5	-0.24763	0.093984	6.25296	0.043872	0.632276	ATOH8	111.361	0.689255	0.24391	7.34962	0.025354	0.353304	SETBP1	1316.19	0.28395	0.176419	6.48783	0.0390109	0.559655	EYA4	2.49979	0.318449	0.318078	6.57461	0.0373544	0.538118
AKAP9	4836.61	-0.15759	0.073868	7.13564	0.028217	0.344321	FBXO42	2344.45	-0.07968	0.034952	6.70359	0.035021	0.471205	FCER1G	14776.6	0.172691	0.122552	6.23692	0.044225	0.633043	ALG12	1446	-0.02405	0.028779	7.34325	0.025435	0.353901	TMEM163	25.659	-0.179098	0.22721	6.48633	0.0390401	0.559655	GRHPR	3484.21	0.00383405	0.0516703	6.57341	0.0373768	0.538118
GEM	122.913	0.262345	0.353767	7.13552	0.028219	NA	SLC28A3	154.824	0.111027	0.184453	6.70154	0.035057	0.471205	MOB3A	10890.4	-0.08423	0.078676	6.23568	0.044253	0.633043	PARP12	4000.29	0.046173	0.058793	7.34224	0.025448	0.353901	PDE4B	2335.06	0.123976	0.194235	6.48531	0.03906	0.559655	TRBJ2-1	21.1968	-0.197564	0.0894955	6.56956	0.0374489	0.538446
SLC25A34	109.095	0.406972	0.158271	7.13466	0.028231	NA	CASTOR3	789.32	0.071863	0.044102	6.69606	0.035154	0.471205	S100A1	11.792	-2.33196	0.732755	6.2355	0.044257	0.633043	PTPRU	12.465	0.069514	0.140565	7.3401	0.025475	NA	LINC02416	131.169	0.290677	0.257981	6.48524	0.0390615	0.559655	TAGLN2	30681	-0.0402545	0.0656494	6.56716	0.0374939	0.538446
APBA1	72.6475	-0.17314	0.202314	7.13448	0.028234	NA	DUSP18	461.341	0.116988	0.044886	6.69524	0.035168	0.471205	ZSCAN26	657.001	0.154136	0.062175	6.23513	0.044265	0.633043	PTGIS	15.7841	-0.5936	0.302246	7.32985	0.025606	NA	TIGD2	211.862	-0.0487007	0.149807	6.4843	0.0390799	0.559655	SCN3A	107.706	0.173416	0.121388	6.56646	0.0375069	0.538446
BNIP3P1	10.4407	-0.53836	0.343815	7.13412	0.028239	NA	FPGT-TNNI3K	20.7864	-0.28005	0.133062	6.69467	0.035178	NA	RAB27B	454.792	-0.20821	0.155004	6.23288	0.044315	0.633043	PLEKHG1	1244.32	-0.07103	0.055616	7.32381	0.025684	0.356819	TGIF1	2438.01	-0.0408651	0.123694	6.48284	0.0391083	0.559655	PRIMPOL	557.826	-0.0940511	0.0490814	6.56322	0.0375678	0.538806
CDH2	4.1668	1.60473	0.593505	7.13311	0.028253	NA	ENPP2	360.649	0.25215	0.128503	6.69294	0.035208	0.471205	PPP1R3E	2544.95	-0.16518	0.178895	6.23257	0.044322	0.633043	CASQ1	11.216	0.221168	0.153843	7.31781	0.025761	NA	RNF112	22.7688	-0.0735976	0.293026	6.48228	0.0391193	0.559655	FAM189B	1626.98	-0.0600853	0.0700337	6.55536	0.0377157	0.540412
HRH1	89.0593	0.383792	0.24041	7.13192	0.02827	NA	DPH1	1015.68	0.057956	0.051138	6.69042	0.035253	0.471205	PMS2	631.995	-0.1103	0.071387	6.23108	0.044355	0.633043	LACC1	1650.74	0.078943	0.150214	7.31185	0.025838	0.357361	ZNF230	391.762	0.0279012	0.102876	6.48055	0.0391531	0.559655	PRELID3A	51.8092	-0.0244023	0.105874	6.55004	0.0378161	0.540779
PLEKHA2	7540.74	-0.23749	0.070857	7.12741	0.028334	0.34521	DHX35	635.702	0.091246	0.031266	6.68959	0.035267	0.471205	MOB3B	1602.82	-0.34153	0.162827	6.22991	0.044381	0.633043	KCNJ5	54.9164	-0.29399	0.34254	7.30712	0.025899	0.357361	AKR7A2	2075.76	-0.105248	0.154191	6.47997	0.0391644	0.559655	KDM4D	82.7035	-0.0446178	0.0530973	6.54695	0.0378746	0.540779
KCNK5	62.3435	0.347516	0.146363	7.1263	0.028349	NA	SPSB1	532.931	0.073982	0.112183	6.68946	0.03527	0.471205	PFDN1	1735.63	0.092127	0.066488	6.22818	0.044419	0.633043	LINC01237	112.165	-0.15592	0.092007	7.30543	0.025921	0.357361	WNT5A	127.051	-0.485817	0.346663	6.47967	0.0391703	0.559655	HSD11B1L	109.701	-0.0299224	0.0992241	6.54647	0.0378838	0.540779
COPS6	2204.96	0.114172	0.050816	7.12498	0.028368	0.34521	C11orf54	624.919	-0.0944	0.038403	6.6866	0.03532	0.471279	RASA4CP	556.461	-0.104	0.120758	6.22792	0.044425	0.633043	HAAO	277.157	-0.14559	0.066768	7.3053	0.025922	0.357361	PRKD2	3962.03	-0.00268482	0.089562	6.47646	0.0392333	0.560024	SPTY2D1	1916.05	0.0256268	0.055054	6.5464	0.0378851	0.540779
PPP1CC	7033.35	-0.25912	0.10135	7.12229	0.028406	0.34521	CTU1	171.758	0.154572	0.080185	6.68464	0.035355	0.471279	LONRF2	28.584	-0.84281	0.373763	6.2257	0.044474	0.633043	ALPK1	1445.14	0.027687	0.061358	7.30501	0.025926	0.357361	DPYSL4	612.178	-0.17717	0.365324	6.46846	0.0393905	0.561734	REXO4	1669.92	-0.00397928	0.0342388	6.53604	0.0380818	0.541351
BDH1	1250.42	0.208416	0.073738	7.11828	0.028463	0.345408	NDUFB2-AS1	43.8462	0.163192	0.065202	6.67521	0.035522	NA	MRPL37	1512.43	-0.09323	0.07343	6.22318	0.04453	0.633043	ITPA	1265.57	-0.0746	0.032446	7.30342	0.025947	0.357361	DGKZ	6442.9	-0.15654	0.103398	6.46325	0.0394933	0.562476	HSF1	2470.97	-0.0475516	0.0451711	6.53587	0.038085	0.541351
INPP4B	1100.87	0.023953	0.108186	7.11566	0.028501	0.345408	TPRG1	219.137	-0.00858	0.081885	6.67366	0.035549	0.473096	MDM1	788.178	0.18124	0.07528	6.22154	0.044567	0.633043	FTSJ3	2762.94	0.07164	0.0344	7.30326	0.025949	0.357361	FCHO2	248.689	0.0968863	0.23846	6.46204	0.0395172	0.562476	RANBP3	3358.57	-0.0146556	0.0300509	6.53581	0.0380861	0.541351
ROCK1	6379.89	-0.21221	0.100173	7.11298	0.028539	0.345408	RPL41	24497.9	0.003334	0.041634	6.67244	0.035571	0.473096	ADCY6	30.7458	0.396041	0.20197	6.2198	0.044605	0.633043	IL9	323.363	-0.64049	0.300655	7.30059	0.025983	0.357361	DHPS	3408.45	-0.0802009	0.112375	6.45837	0.0395897	0.562543	TSPAN2	591.821	-0.0139628	0.156342	6.53399	0.0381208	0.541351
KRT18	168.772	0.29074	0.113196	7.11076	0.02857	NA	CHTF8	5623.59	0.062418	0.026438	6.66799	0.03565	0.473617	CHAF1B	178.523	-0.02656	0.098263	6.21873	0.044629	0.633043	RPS2P46	319.285	-0.14402	0.085771	7.30049	0.025985	0.357361	TCL6	59.8344	0.360445	0.328343	6.45802	0.0395968	0.562543	RASAL3	6751.27	-0.00224727	0.0515507	6.53312	0.0381374	0.541351
INAFM2	1511.7	-0.20466	0.075738	7.10404	0.028667	0.34623	RUNDC3B	19.3807	-0.40099	0.139741	6.6583	0.035824	NA	PLAGL1	750.393	0.038967	0.075628	6.21695	0.044669	0.633043	PRKCSH	11424	-0.05023	0.034769	7.30021	0.025988	0.357361	LSP1	22080.9	-0.109366	0.121559	6.4536	0.0396842	0.56307	ZNF670	184.287	-0.127515	0.0952666	6.53245	0.0381502	0.541351
C20orf204	48.6679	0.751947	0.286445	7.10344	0.028675	NA	UBE2G2	4457.32	0.082776	0.033168	6.65441	0.035893	0.476311	SUCNR1	587.813	-0.94301	0.366603	6.21665	0.044676	0.633043	CABP4	109.424	-0.14064	0.094327	7.29887	0.026006	0.357361	ALDH7A1P3	2.09674	-1.0287	0.695696	6.45112	0.0397336	0.56307	ZNF596	98.023	-0.149433	0.0755285	6.51771	0.0384324	0.541351
THOP1	909.668	0.207303	0.106919	7.10281	0.028684	0.34623	SLC17A5	1333.11	-0.10221	0.047129	6.6474	0.036019	0.477447	APOBEC3G	3142.97	0.193149	0.078733	6.21488	0.044715	0.633043	VEGFB	4442.8	-0.14204	0.055554	7.29472	0.02606	0.357749	SLC4A1AP	1544.07	0.102464	0.054586	6.4503	0.0397498	0.56307	PRR29	72.6115	0.0603083	0.115615	6.51652	0.0384553	0.541351
TXNDC5	11.867	0.894962	0.359939	7.09795	0.028754	NA	ZNF443	180.058	-0.15186	0.064541	6.64444	0.036073	0.477497	HMGB3P32	38.1734	0.357613	0.183586	6.213	0.044757	0.633043	ATP6V0E2	1629.06	-0.03646	0.048612	7.28969	0.026126	0.358297	CEBPD	106.768	-0.0879505	0.219969	6.4486	0.0397836	0.56307	CYFIP1	1805.92	0.108279	0.0585803	6.51496	0.0384852	0.541351
MKNK2	13127.1	-0.18183	0.106735	7.09776	0.028757	0.346635	TOM1L2	2024.51	0.038021	0.043183	6.64272	0.036104	0.477497	ATG16L1	2093.16	0.112646	0.049364	6.20568	0.044921	0.633043	COL26A1	10.0302	-0.48186	0.275832	7.28852	0.026141	NA	CLDND2	86.3405	0.219008	0.253616	6.4447	0.0398613	0.563306	TMEM50A	4199.63	-0.0139724	0.0455749	6.51391	0.0385055	0.541351
IPO5P1	322.024	0.189058	0.077806	7.09672	0.028772	NA	SHLD2	1341.67	-0.07759	0.047296	6.6372	0.036203	0.478281	CYB5D2	406.959	0.029842	0.057389	6.20564	0.044922	0.633043	GOLGA2P5	755.496	0.083084	0.064884	7.28664	0.026165	0.358487	UNC45A	4420.82	-0.102617	0.100753	6.44401	0.0398751	0.563306	TMEM184C	1136.71	0.00367187	0.0520404	6.5094	0.0385923	0.541351
FOLR3	296.303	-1.0336	0.537657	7.09358	0.028817	NA	C14orf132	242.186	0.145246	0.131509	6.63302	0.036279	0.478748	AAK1	6528.23	-0.1106	0.061821	6.20482	0.044941	0.633043	TMEM92	10.3305	0.578993	0.358376	7.25623	0.026566	NA	NOA1	2514.05	-0.124666	0.093288	6.4404	0.0399471	0.563409	LRTOMT	71.195	-0.0959266	0.0647477	6.50639	0.0386505	0.541351
EIF6	1285.04	0.16781	0.063702	7.09097	0.028855	0.346705	RGPD2	59.1619	0.204303	0.14879	6.62882	0.036355	NA	SLC49A3	485.576	-0.35676	0.153677	6.2047	0.044943	0.633043	ULK3	2786.66	-0.02562	0.052074	7.24533	0.026711	0.36561	AGFG2	2325.36	-0.135198	0.115149	6.43989	0.0399573	0.563409	TBC1D10C	4909.89	-0.0301889	0.0632137	6.50387	0.0386993	0.541351
TNFSF14	1058.69	-0.0119	0.214975	7.08719	0.028909	0.346705	TPM4	10485.1	0.040802	0.055052	6.6275	0.036379	0.478822	PHF10	5673.27	0.006434	0.074692	6.20235	0.044996	0.633043	TRDV1	122.089	0.161652	0.080506	7.24271	0.026746	0.365727	RFFL	1288.97	-0.0415918	0.0937698	6.43692	0.0400167	0.563425	WDR62	976.303	0.0520798	0.147709	6.50369	0.0387028	0.541351
CNOT7	4266.24	-0.25213	0.102343	7.08189	0.028986	0.346705	EIF3B	6447.49	0.075975	0.028788	6.62714	0.036386	0.478822	LAMB1	13.5546	0.814591	0.350395	6.20218	0.045	0.633043	SIRPD	31.5071	0.185384	0.08566	7.23438	0.026858	0.366893	IRAK1BP1	185.041	0.313001	0.124236	6.43608	0.0400334	0.563425	RPL18A	50035.7	-0.0422178	0.0743275	6.50285	0.038719	0.541351
PLEKHA1	3281.06	-0.25196	0.095252	7.0803	0.029009	0.346705	TNFAIP6	308.531	0.215627	0.232875	6.62603	0.036406	0.478822	PHRF1	3667.71	-0.20465	0.086026	6.20134	0.045019	0.633043	AURKB	101.055	-0.30556	0.10705	7.23213	0.026888	0.366944	HAUS5	1663.68	-0.00946895	0.135071	6.43321	0.0400909	0.563427	UBAP2	2461.46	-0.0151002	0.0464125	6.50202	0.038735	0.541351
SOAT1	4304.61	-0.05381	0.118191	7.07773	0.029046	0.346705	ATAD3B	1237.38	0.164009	0.084204	6.61671	0.036576	0.479387	IL1RL1	329.313	0.289936	0.241178	6.19804	0.045093	0.633498	TIMM13	1085.21	-0.09534	0.047246	7.22815	0.026942	0.367315	PSMB5	3012.43	0.0570353	0.0959815	6.43196	0.040116	0.563427	TNK2-AS1	25.7922	-0.216403	0.0928753	6.49686	0.0388351	0.541351
ZNF771	55.5476	0.405323	0.156311	7.07736	0.029052	NA	RPTOR	1994.23	0.044656	0.044662	6.61593	0.036591	0.479387	CHMP6	877.224	-0.07412	0.075468	6.19077	0.045258	0.634839	ETFB	569.02	-0.02382	0.033424	7.22198	0.027025	0.36776	P3H1	1364.87	-0.00293979	0.0717803	6.43047	0.0401458	0.563427	SLC2A8	69.9673	0.164596	0.0664503	6.49647	0.0388427	0.541351
CTSL	12706.9	0.692171	0.232978	7.07652	0.029064	0.346705	CPSF4	1336.85	0.058543	0.024888	6.61494	0.036609	0.479387	TRBV23-1	108.295	0.503597	0.250418	6.19008	0.045273	0.634839	SSR2	13259.1	-0.01146	0.041198	7.2218	0.027028	0.36776	POLM	1453.3	-0.0644263	0.097614	6.42768	0.0402019	0.563689	ILVBL	2101.11	-0.0405358	0.0744461	6.49643	0.0388435	0.541351
ANXA5	12614.4	0.04872	0.115936	7.06866	0.029178	0.346705	TMX4	4382.19	-0.06381	0.037214	6.6122	0.036659	0.479387	LYPD3	263.842	-0.17738	0.153837	6.18354	0.045421	0.636324	RPS25	37321.5	0.015625	0.043896	7.21522	0.027117	0.367881	ALDOC	16603.7	-0.337654	0.270162	6.4241	0.040274	0.563755	AFMID	550.048	-0.00998065	0.07846	6.49558	0.03886	0.541351
DPYSL3	107.389	0.561987	0.354959	7.0642	0.029243	NA	UNC13A	3.38411	0.433077	0.327754	6.61088	0.036683	NA	CDH24	78.7072	0.074349	0.110707	6.17224	0.045679	0.638934	EPM2AIP1	1832.21	0.021096	0.0509	7.21385	0.027135	0.367881	FDXR	554.53	-0.145503	0.212821	6.42372	0.0402816	0.563755	STX11	1048.58	-0.0788077	0.0659159	6.49413	0.0388881	0.541351
USP42	963.233	0.097933	0.048739	7.06263	0.029266	0.346705	THBD	825.445	0.539447	0.212732	6.61056	0.036689	0.479387	C1orf226	10.7173	-0.16717	0.383142	6.17163	0.045693	0.638934	DDX50P1	14.5668	0.292557	0.125427	7.21254	0.027153	NA	ANKRD31	35.4244	-0.0829086	0.248756	6.41301	0.0404978	0.565085	NKILA	76.039	-0.144756	0.0704006	6.49385	0.0388936	0.541351
TAPT1-AS1	178.568	0.261682	0.129832	7.06131	0.029286	NA	ZPR1	2156.41	0.061271	0.02392	6.61039	0.036692	0.479387	SPA17	59.5028	0.286351	0.128907	6.16771	0.045782	0.639301	RNU6-1053P	9.73111	0.330848	0.122698	7.21148	0.027167	NA	NTNG2	163.402	0.0084581	0.253451	6.40824	0.0405945	0.565085	FTH1P3	9.73268	-0.0157301	0.17672	6.49128	0.0389437	0.541351
FUCA1	13394.1	0.070347	0.307148	7.0613	0.029286	0.346705	MRC2	327.412	-0.1536	0.086961	6.60607	0.036771	0.479892	LST1	3849.37	0.26616	0.118347	6.16677	0.045804	0.639301	CD300LB	2037.55	-0.2971	0.185169	7.21113	0.027172	0.367881	NCAPH	2504.62	0.0029282	0.26839	6.40541	0.040652	0.565085	HLA-DQA2	1281.88	0.664914	0.330252	6.49053	0.0389583	0.541351
NDUFS6	832.743	0.296591	0.098876	7.06099	0.02929	0.346705	GLIPR1	6465.76	-0.02563	0.047337	6.59954	0.036892	0.480933	CXCL2	1201.51	1.47197	0.584278	6.15923	0.045977	0.640829	PER1	3538.54	-0.11544	0.054967	7.21019	0.027185	0.367881	GATA3	2181.06	-0.00339977	0.148736	6.40526	0.0406552	0.565085	CD27-AS1	353.927	0.0340975	0.0840488	6.49027	0.0389634	0.541351
C2orf42	907.578	0.151651	0.058739	7.06032	0.0293	0.346705	CLEC4C	21.1617	-0.43428	0.191544	6.59414	0.036991	NA	PKMYT1	73.4255	-0.57269	0.259298	6.15717	0.046024	0.640829	ERMP1	1997.03	-0.03779	0.05077	7.20789	0.027216	0.367881	HSF1	2470.97	-0.137225	0.0913189	6.40469	0.0406667	0.565085	SUSD1	393.278	0.0445688	0.0560845	6.49015	0.0389656	0.541351
ZNF737	699.295	-0.2291	0.11587	7.05966	0.02931	0.346705	ZFP91	3337.59	-0.08355	0.041611	6.59293	0.037014	0.481679	GMDS-DT	178.483	0.131174	0.063299	6.15644	0.046041	0.640829	GOT2	2005.02	-0.00659	0.037304	7.20639	0.027237	0.367881	SLC2A1	5180.6	-0.387686	0.180838	6.40427	0.0406752	0.565085	METTL7A	760.677	0.0880133	0.0674414	6.4881	0.0390056	0.541351
CP	69.5859	-0.98648	0.656488	7.05825	0.029331	NA	PGBD1	79.0654	0.129484	0.054503	6.59204	0.03703	0.481679	TRBD1	157.196	0.243217	0.099853	6.14898	0.046213	0.642627	TIPARP	1782.7	0.048146	0.058672	7.20602	0.027242	0.367881	TRBV10-3	255.922	-0.147703	0.170196	6.40376	0.0406856	0.565085	CRB2	48.9863	0.0569273	0.149167	6.48473	0.0390713	0.541351
PHF10	6185.65	-0.21334	0.080826	7.05571	0.029368	0.346705	VASH2	6.56065	-0.48658	0.225494	6.58817	0.037102	NA	GLCCI1	1601.26	-0.14836	0.059413	6.14675	0.046265	0.64275	NEB	95.9115	0.20498	0.124864	7.20395	0.02727	0.367881	NEURL2	50.0966	-0.36737	0.157821	6.40257	0.0407099	0.565085	DCAF15	1960.16	-0.0245836	0.0524528	6.48359	0.0390937	0.541351
YWHAB	14976	-0.02589	0.061117	7.0545	0.029386	0.346705	CITED2	3579.2	-0.10685	0.043034	6.58668	0.03713	0.482441	TNFRSF9	608.919	-0.19998	0.153771	6.1421	0.046372	0.643264	VAT1	5815.01	-0.11418	0.065819	7.20357	0.027275	0.367881	ZNF461	230.753	-0.0619261	0.122286	6.40135	0.0407346	0.565085	ATG4D	690.825	-0.0192916	0.0479309	6.4826	0.0391131	0.541351
ZSCAN30	942.58	-0.01818	0.078689	7.05366	0.029398	0.346705	BCL9	1144.7	0.081758	0.04979	6.57766	0.037297	0.484089	IDH3B	3009.2	0.103139	0.043617	6.14146	0.046387	0.643264	FAM72A	31.1655	-0.01253	0.084147	7.19986	0.027326	0.368205	PKD1P5	94.0598	-1.20602	0.588262	6.39701	0.0408231	0.565085	LIG1	6496.7	0.0182938	0.0942617	6.48169	0.0391308	0.541351
CSF2RB	6048.49	0.065574	0.129933	7.05316	0.029405	0.346705	CTTN	103.398	0.150995	0.158912	6.57532	0.037341	0.484125	IGHV4-61	43.4971	0.635605	0.360309	6.13668	0.046498	0.643628	LPIN1	3398.95	0.037936	0.036529	7.19661	0.02737	0.368448	IGKV1-39	3.12542	-0.895392	0.511475	6.393	0.0409052	0.565085	ANO10	426.431	0.0030288	0.0482824	6.47937	0.0391763	0.541351
HIPK3	5986.79	-0.22048	0.109986	7.05134	0.029432	0.346705	KIF2C	52.7652	0.230093	0.091406	6.57094	0.037423	NA	ALOX15B	256.132	-0.4758	0.203374	6.13665	0.046499	0.643628	STAT2	6892.72	0.110407	0.048227	7.19463	0.027397	0.368454	PCSK5	281.788	0.0842465	0.159854	6.39283	0.0409085	0.565085	PALD1	558.111	0.0512296	0.175851	6.47917	0.0391802	0.541351
CACUL1	2477.4	-0.19829	0.087645	7.04715	0.029494	0.346705	SEMA3F	8.96132	0.35435	0.254518	6.56109	0.037608	NA	JAKMIP2	1552.16	-0.15174	0.201457	6.13315	0.04658	0.643669	PTMAP9	71.3508	-0.14107	0.084085	7.19052	0.027454	0.368856	IGHM	25313.6	-0.0234144	0.143943	6.39279	0.0409094	0.565085	REEP4	1106.52	-0.0217302	0.0786913	6.47802	0.0392027	0.541351
ATG4C	874.418	-0.27489	0.130806	7.04574	0.029515	0.346705	PSMD11	2543.06	0.054466	0.022448	6.55918	0.037644	0.487514	LINC01547	27.9842	-0.26237	0.170021	6.12968	0.046661	0.643669	TNFRSF9	608.919	-0.1003	0.07519	7.18749	0.027495	0.369057	CDC25C	612.988	-0.135014	0.346619	6.39068	0.0409526	0.565085	NIF3L1	1199.54	-0.0738052	0.0294363	6.47464	0.0392691	0.541351
MAGEF1	676.674	0.222987	0.085369	7.04403	0.02954	0.346705	TNIK	3462.31	-0.01843	0.048544	6.5543	0.037736	0.487675	CPXM1	44.6796	-0.05376	0.205527	6.12936	0.046669	0.643669	HMGB3P32	38.1734	0.196881	0.089948	7.18305	0.027556	0.36952	XRCC2	529.314	0.244502	0.183505	6.38651	0.041038	0.565085	NTRK2	34.2317	0.314646	0.129832	6.47397	0.0392822	0.541351
PARP1	7207.66	0.165417	0.067477	7.03539	0.029668	0.347748	URB2	622.543	0.14901	0.062373	6.55415	0.037738	0.487675	KCNJ5	54.9164	-0.79442	0.691605	6.129	0.046677	0.643669	RPS27A	56328.9	0.048641	0.050991	7.17769	0.02763	0.369981	MIR181A2HG	11.1997	0.413683	0.262969	6.38464	0.0410765	0.565085	ZFYVE19	1281.33	0.00298612	0.0469279	6.47286	0.039304	0.541351
FZD7	56.8441	-0.40689	0.167903	7.02272	0.029856	NA	ERVK3-1	915.315	0.061428	0.048185	6.54673	0.037879	0.488647	FSTL1	58.0067	0.22091	0.216819	6.12729	0.046717	0.643669	C17orf80	1135.13	0.055119	0.033132	7.17461	0.027673	0.369981	DNMT3B	268.824	0.00618662	0.245788	6.38409	0.0410877	0.565085	MRPS5	2671.21	0.00950488	0.0363146	6.47046	0.0393511	0.541351
PSPC1-AS2	18.3509	0.036261	0.237672	7.02172	0.029871	NA	PER2	802.709	-0.07966	0.044144	6.54489	0.037914	0.488647	ASB16-AS1	493.465	0.152092	0.074881	6.12551	0.046759	0.643669	MAP2K5	954.575	-0.06325	0.033345	7.17373	0.027685	0.369981	LRP12	725.613	0.531728	0.218987	6.37444	0.0412865	0.565085	GAPLINC	4.58534	-0.578258	0.283415	6.4694	0.0393721	0.541351
NXT1	721.19	0.212477	0.081138	7.018	0.029927	0.350077	BCL3	1922.56	0.073382	0.059266	6.54329	0.037944	0.488647	LINC00921	173.258	0.216154	0.105632	6.12284	0.046821	0.643942	YIPF2	805.405	-0.07301	0.037691	7.17284	0.027697	0.369981	PTPN6	19733.3	0.0115504	0.0836706	6.3731	0.0413141	0.565085	TPT1P4	13.808	-0.216847	0.177404	6.46521	0.0394546	0.541351
NEMP1	2130.41	-0.1313	0.083526	7.01679	0.029945	0.350077	GPD2	1544.97	-0.09201	0.057217	6.54146	0.037979	0.488647	ZBTB22	1289.08	-0.00929	0.050459	6.11872	0.046918	0.644112	PKD2L1	37.3162	0.517392	0.206999	7.16539	0.027801	0.371005	TIGD3	58.0484	-0.0477168	0.182928	6.37266	0.0413233	0.565085	IGKV1-8	58.1713	0.0271178	0.0860979	6.46002	0.0395571	0.541351
PPIH	877.656	0.148864	0.058264	7.01294	0.030003	0.350293	POLR3A	1401.85	0.071179	0.034224	6.52986	0.0382	0.490954	TRGV3	99.2654	0.494693	0.342314	6.11866	0.046919	0.644112	SLC16A6	562.618	0.133332	0.083421	7.15894	0.027891	0.371847	ETFBKMT	53.5071	0.139957	0.11478	6.37075	0.0413628	0.565085	IGLV1-36	23.9146	-0.351245	0.192493	6.45809	0.0395953	0.541351
SYBU	17.5322	-0.13097	0.262518	7.01009	0.030045	NA	LEPR	235.04	-0.14501	0.084066	6.52479	0.038297	0.491666	ZNF528-AS1	164.916	0.410811	0.195599	6.113	0.047052	0.645348	ZNF767P	1106.5	0.057071	0.058105	7.15366	0.027964	0.371899	HIGD2A	3168.88	-0.0590869	0.117569	6.37071	0.0413636	0.565085	KRT17P1	22.966	0.346303	0.243295	6.45715	0.0396139	0.541351
VPS37C	1082.38	0.02026	0.09003	7.00797	0.030077	0.350353	IGHE	154.032	-0.57702	0.248674	6.51893	0.038409	0.492576	MARCHF3	268.649	0.103617	0.097458	6.11047	0.047112	0.645576	MAN1B1	3397.67	-0.04558	0.022001	7.15284	0.027976	0.371899	C19orf48	3621.66	-0.0738374	0.181043	6.36765	0.0414269	0.565085	RANGRF	1737.58	0.0426848	0.0521464	6.4546	0.0396644	0.541351
ACHE	45.4788	-0.1773	0.265231	7.00747	0.030085	NA	BCAS2P2	58.3984	0.059147	0.085138	6.51549	0.038475	NA	ARID5A	5760.86	-0.16321	0.089692	6.10393	0.047266	0.646101	TRIM4	2689.08	0.007433	0.036131	7.15058	0.028007	0.371899	ST3GAL6-AS1	5.99875	0.292782	0.497471	6.36554	0.0414706	0.565085	ANXA2	6951.89	0.100199	0.0677824	6.45429	0.0396707	0.541351
RCAN3	9067.31	-0.09352	0.076472	7.00737	0.030086	0.350353	ABLIM3	13.3116	0.434566	0.219482	6.51277	0.038527	NA	FAM111A-DT	199.826	-0.03488	0.079408	6.10359	0.047274	0.646101	MOB3B	1602.82	-0.18579	0.078526	7.14801	0.028043	0.371899	SQSTM1	9098.28	0.0487097	0.0662492	6.36075	0.0415702	0.565085	PSMB10	1968.98	-0.0396999	0.0673952	6.45223	0.0397116	0.541351
FUT7	119.697	-0.13449	0.147475	7.00554	0.030114	NA	PLK3	1812.91	0.110026	0.048293	6.5087	0.038606	0.493458	CD40	4232.94	-0.24845	0.162812	6.10295	0.047289	0.646101	HLA-F-AS1	151.189	0.107841	0.061219	7.14661	0.028063	0.371899	NSMCE1	3630.76	0.0342775	0.120915	6.35672	0.0416539	0.565085	TEDC2	300.794	0.0119463	0.116161	6.45134	0.0397292	0.541351
ZNF571-AS1	24.6238	0.4078	0.187871	7.00357	0.030144	NA	PRDM10	938.331	-0.06509	0.038891	6.50803	0.038619	0.493458	TIMM13	1085.21	-0.15766	0.096293	6.09925	0.047377	0.646101	ATP1A1	23870.9	0.000785	0.037973	7.14522	0.028082	0.371899	GINS4	1377.38	-0.0136953	0.178107	6.35531	0.0416833	0.565085	CENPO	1377.46	0.0371138	0.0813912	6.45015	0.0397527	0.541351
PDGFRB	82.6633	-0.17937	0.188103	7.00255	0.030159	NA	PUS7L	1568.85	-0.14442	0.076773	6.5054	0.03867	0.493458	CXCL1	4079.97	1.86902	0.755169	6.09797	0.047407	0.646101	RIN3	7258.84	-0.03603	0.050283	7.14417	0.028097	0.371899	GLIS2	130.765	-0.274563	0.207243	6.35509	0.0416879	0.565085	DHPS	3408.45	-0.0139175	0.056305	6.44576	0.0398402	0.541351
FAM126B	1905.53	-0.35278	0.149551	6.99657	0.030249	0.351341	ACAP2	4786.21	-0.10407	0.052813	6.50237	0.038728	0.493458	SEMA4G	124.606	-0.14263	0.147522	6.09794	0.047408	0.646101	IGLV6-57	331.959	-0.05147	0.155878	7.14335	0.028109	0.371899	ACADS	1009.21	-0.201838	0.156976	6.35375	0.0417158	0.565085	AHCY	6509.39	0.00143178	0.0798202	6.4415	0.0399252	0.541351
SORBS3	6702.63	-0.4017	0.140717	6.99571	0.030262	0.351341	TAF1B	435.675	-0.13125	0.051516	6.50228	0.03873	0.493458	CXCL13	88.3729	0.261431	0.52435	6.09253	0.047536	0.647267	SIGLEC6	168.636	-0.27131	0.100373	7.13909	0.028169	0.372336	CANX	25905	-0.0472451	0.102044	6.35344	0.0417223	0.565085	S100A8	2716.85	0.254014	0.156432	6.43984	0.0399582	0.541351
CCDC152	172.69	-0.39675	0.152439	6.9956	0.030264	NA	DHFR	418.564	-0.16052	0.066097	6.50171	0.038741	0.493458	LINC02577	7.82184	-1.54021	0.716295	6.09017	0.047592	0.647439	TCERG1	2888.53	-0.06191	0.024711	7.13377	0.028244	0.372818	SLC31A2	1158.16	0.0839566	0.165288	6.35195	0.0417535	0.565085	LSM12	540.967	-0.0523786	0.0315875	6.43936	0.0399679	0.541351
NKX3-1	32.0427	0.757288	0.276643	6.98748	0.030387	NA	LIN37	156.74	0.114633	0.047818	6.50024	0.03877	0.493458	TMEM135	770.596	0.112201	0.120902	6.08838	0.047635	0.647439	GLT1D1	418.76	0.203822	0.081861	7.1327	0.028259	0.372818	TRGV7	42.8819	0.050325	0.192454	6.35064	0.0417807	0.565085	SLC50A1	2707.19	-0.0123837	0.0546042	6.43899	0.0399753	0.541351
PPP4R3B	6995.81	-0.21477	0.092121	6.98723	0.030391	0.351341	ITPR2	3947.67	-0.01892	0.049758	6.49293	0.038912	0.494723	YWHAB	14823.3	0.101137	0.041596	6.08594	0.047693	0.647645	PRCD	57.7997	0.104501	0.123138	7.1296	0.028303	0.373041	TSC22D4	4803.87	-0.225574	0.127097	6.34776	0.041841	0.565085	SPRTN	417.635	0.032437	0.0532616	6.43855	0.0399841	0.541351
EIF3B	6447.49	0.156666	0.057056	6.98575	0.030413	0.351341	MIF-AS1	41.4899	-0.42209	0.205121	6.491	0.038949	NA	IFNLR1	571.208	0.1047	0.146961	6.08182	0.047791	0.648394	PPP4R1	1866.55	0.060643	0.023595	7.12028	0.028435	0.374115	CDC14B	81.6949	-0.0269561	0.217367	6.34661	0.041865	0.565085	LILRP1	15.9074	0.0938347	0.150887	6.43838	0.0399874	0.541351
ADO	1316.6	-0.09011	0.116262	6.98468	0.03043	0.351341	USP34	13048.9	-0.0863	0.033172	6.49082	0.038953	0.494723	STAT3	14091	-0.09969	0.057585	6.07891	0.047861	0.648753	GFI1	1475.43	-0.02107	0.051479	7.12006	0.028438	0.374115	MAP2K3	5690.37	-0.0837479	0.0972649	6.34583	0.0418814	0.565085	SIAH1	734.439	0.0364773	0.0526695	6.43385	0.040078	0.541351
NREP	1289.28	-0.35999	0.138676	6.98455	0.030432	0.351341	CRTAM	824.559	-0.11604	0.054436	6.48398	0.039086	0.494971	ALDOC	9851.2	-0.31442	0.175026	6.07354	0.04799	0.649911	FLYWCH1	2270.85	-0.13726	0.069011	7.11382	0.028527	0.374799	HYI	349.544	0.172864	0.174272	6.34461	0.041907	0.565085	TLE2	522.871	-0.0732866	0.0724845	6.43245	0.0401061	0.541351
EXO5	439.103	0.143352	0.059128	6.98426	0.030436	NA	ZNF654	2288.49	-0.23761	0.097243	6.48032	0.039158	0.494971	TAMM41	514.196	0.151529	0.084721	6.07098	0.048051	0.65016	MATK	3027.28	-0.27429	0.089329	7.11246	0.028546	0.374799	SUPT20H	2503.21	0.0792503	0.0722014	6.34218	0.0419579	0.565085	CLPP	2602.02	-0.0509073	0.0595758	6.43225	0.0401102	0.541351
AARS2	944.634	0.166633	0.06711	6.98354	0.030447	0.351341	SH3PXD2B	463.37	-0.05532	0.176634	6.47983	0.039167	0.494971	MAN1B1	3397.67	-0.0923	0.044186	6.06799	0.048123	0.650339	LRP12	1266.01	-0.17266	0.082051	7.11072	0.028571	0.374799	ZNF433	88.5805	-0.000828427	0.164552	6.34054	0.0419923	0.565085	PPP4R1	1481.58	0.0484439	0.0406633	6.43213	0.0401127	0.541351
NAT9	1401.35	0.261386	0.092008	6.97989	0.030503	0.351528	NUP62	4249.16	-0.002	0.026586	6.47794	0.039204	0.494971	TAX1BP1	6127.52	0.09023	0.038071	6.06552	0.048182	0.650339	RBM25	6843.64	0.024974	0.042441	7.1078	0.028613	0.374949	SGSM3	36.051	0.247336	0.240102	6.34023	0.0419987	0.565085	INPP5D	9443.83	0.0442071	0.0479928	6.432	0.0401152	0.541351
CLCN1	13.5246	0.549499	0.461077	6.97619	0.030559	NA	MTDH	6427.78	-0.06331	0.041095	6.47702	0.039222	0.494971	FGF14-AS2	16.5995	0.468896	0.203159	6.06315	0.04824	0.650339	DEGS1	3920.72	0.051438	0.046362	7.10615	0.028636	0.374949	IGKV3D-20	30.4459	-0.111905	0.403059	6.33684	0.04207	0.565085	BCL2L12	1164.7	-0.0278461	0.0849828	6.43176	0.0401201	0.541351
RETREG2	6398.1	-0.08244	0.046027	6.97588	0.030564	0.351767	STK16	1039.71	0.06212	0.024899	6.47428	0.039276	0.494971	LRRC37A3	75.9944	-0.31708	0.141324	6.06164	0.048276	0.650339	CLCN1	11.8567	0.430116	0.213472	7.1022	0.028693	NA	CDCA7L	5379.38	-0.0559642	0.135373	6.33656	0.0420758	0.565085	DHRS1	690.86	0.0255397	0.0706579	6.42948	0.0401657	0.541481
ZFP30	520.94	-0.31622	0.115626	6.97295	0.030609	0.351767	CPNE2	942.192	0.081126	0.038493	6.47353	0.039291	0.494971	EEPD1	1160.2	0.20757	0.162211	6.05999	0.048316	0.650339	PCK2	1989.18	-0.12374	0.044272	7.09569	0.028787	0.376483	TSTD1	1232.91	0.0033143	0.161017	6.33522	0.0421042	0.565085	ALOX15P1	88.0995	0.143288	0.0658042	6.42751	0.0402054	0.541484
LPGAT1	3040.49	-0.17491	0.09736	6.97079	0.030642	0.351767	PHC1	908.712	0.064374	0.042185	6.47272	0.039307	0.494971	IFT43	254.511	0.076425	0.069018	6.05844	0.048353	0.650339	CCNDBP1	3525.24	0.074867	0.029663	7.09421	0.028808	0.376483	RPL34P27	6.93746	-0.651468	0.372862	6.33406	0.0421286	0.565085	EVL	17246.4	0.017356	0.063066	6.42589	0.0402379	0.541484
CDC27	2340.75	-0.23719	0.106864	6.96383	0.030748	0.35253	SSC4D	24.0553	-0.16984	0.125663	6.46997	0.039361	NA	TSPO	3062.47	-0.26129	0.12438	6.05674	0.048395	0.650339	SALL2	539.016	-0.04147	0.04513	7.08763	0.028903	0.37682	CLCN6	906.712	0.0980685	0.0991111	6.3336	0.0421381	0.565085	RAB28	658.139	-1.74892e-05	0.0378776	6.42142	0.0403279	0.54221
COG6	1118.1	-0.22059	0.086427	6.96065	0.030797	0.35253	CDC27	2340.75	-0.09993	0.050377	6.46985	0.039363	0.495157	CLCN1	11.8567	0.717197	0.436628	6.05609	0.04841	0.650339	TUG1	7416.54	0.092264	0.037626	7.0869	0.028913	0.37682	APOBEC3C	9284.38	-0.0327768	0.104807	6.33318	0.0421472	0.565085	PIK3CD-AS2	39.8464	-0.170332	0.0981347	6.41831	0.0403907	0.542294
C5orf51	1958.54	-0.20437	0.11854	6.95876	0.030827	0.35253	IGF2BP2	250.24	0.133767	0.05663	6.466	0.039439	0.495207	CDC42EP1	329.855	-0.83055	0.43958	6.05237	0.0485	0.650968	LINC02397	331.292	0.08341	0.087625	7.08512	0.028939	0.37682	GTPBP2	2693.59	-0.0235767	0.0881518	6.33214	0.042169	0.565085	NIPSNAP1	3555.53	-0.00581086	0.0551941	6.41241	0.04051	0.542294
FBXL22	20.9351	0.458463	0.225718	6.9555	0.030877	NA	DPYSL3	107.389	0.344749	0.180062	6.46332	0.039492	0.495207	ME3	71.42	0.238028	0.29649	6.05045	0.048547	0.651013	CDCA5	183.306	-0.17283	0.085271	7.08423	0.028952	0.37682	UBA7	4438.11	0.0930449	0.128475	6.33119	0.0421889	0.565085	FAM131C	11.4173	-0.106681	0.23378	6.40669	0.0406262	0.542294
[truncated: 13,924 more rows]

## Sheet: S3 Enrichment DEGs primary 
Table S3. Functional enrichment analysis of differentially expressed genes (DEG) from the primary analysis (combined and condition-specific) using EnrichR. Enrichment was performed using Enrichr on differentially expressed genes (DEGs) identified in the primary analysis across all samples (combining genes from unstimulated and peanut-stimulated PBMCs). Results are presented for all DEGs combined …
[truncated: 92 more rows]

[truncated: 28 more sheets: S4 Subgroup findings, S5 DEG before OIT, S6_DEG_after_OIT, S7_DEG_intra-CD_patients, S8_DEG_intra-ICD_patients, S9_WGCNA, S10_Enrich_Firebrick, S11_Enrich_Darkgrey, S12_Enrich_Gainsboro, S13_Enrich_Lightcoral, S14 DMPs all samples, S15 DMRs all samples, S16 DMPs after OIT, S17 DMPs before OIT, S18 DMPs intra-CD patients, S19 DMPs intra-ICD patients, S20 DMRs before OIT, S21 DMRs after OIT, S22 DMRs intra-ICD patients, S23 Gene Express DMRs beforeOIT …]
